# Supplementary material for: Comprehensive analysis of prognosis-related alternative splicing events in ovarian cancer
Source: RNA Biol. 2022 Aug 18;19(1):1007–18. doi: 10.1080/15476286.2022.2113148 (PMC9397453; doi:10.1080/15476286.2022.2113148)
Supplement: Supplemental Material [file KRNB_A_2113148_SM9856.zip]

Archive with 6 entries (6 files):
- Table 1.xls
- Table 2.xls
- Table 3.xls
- Table 4.xls
- Table 5.xls
- Table 6.xls
