# Supplementary material for: Comprehensive analysis of prognosis-related alternative splicing events in ovarian cancer
Source: RNA Biol. 2022 Aug 18;19(1):1007–18. doi: 10.1080/15476286.2022.2113148 (PMC9397453; doi:10.1080/15476286.2022.2113148)
Supplement: Supplemental Material [file KRNB_A_2113148_SM9856.zip › Table 1.xls]

## Sheet: Sheet1
Supplementary Table S1. Prognosis-related AS events
id	z	HR	HR.95L	HR.95H	pvalue
KBTBD3|18560|ES	4.19608	10.812	3.5561	32.8728	2.71578e-05
PIGV|1300|AP	-3.81005	0.203417	0.0896621	0.461495	0.00013894
PIGV|1299|AP	3.78675	4.87075	2.14638	11.0531	0.000152628
HEATR5A|27113|AT	3.48816	9.45801	2.67613	33.4265	0.000486351
NR2C2|63538|ES	3.4525	5.97552	2.16587	16.4862	0.000555418
OFD1|88522|ES	3.39425	8.75295	2.50104	30.6329	0.00068816
MDH2|117319|ES	3.37484	8.40813	2.44159	28.9552	0.000738595
COL1A1|267697|ES	3.28726	5.30851	1.96211	14.3623	0.00101166
TMEM241|44802|ES	-3.26443	0.131159	0.0387369	0.444091	0.00109683
ZNF185|90409|ES	3.23899	3.69106	1.67478	8.13474	0.00119956
ZNF846|47403|ES	-3.17799	0.130244	0.0370512	0.457841	0.00148302
NAPEPLD|81167|AP	-3.16021	0.219257	0.0855483	0.561946	0.00157656
MRPS25|63542|ES	3.15945	2.31218	1.37468	3.88904	0.00158065
FLT3LG|50942|AP	3.13708	6.65559	2.03649	21.7516	0.0017064
DMKN|49184|ES	3.12726	2.61234	1.43108	4.76867	0.00176442
ITGA7|22209|AP	3.11333	7.60102	2.11997	27.2531	0.00184987
KANK1|85711|AP	-3.09472	0.295218	0.136323	0.639315	0.00197001
AP2B1|40327|AD	-3.0751	0.217865	0.0824839	0.575446	0.00210435
CTAGE5|27373|AP	3.05704	3.12085	1.50445	6.47391	0.00223537
BCL2L14|20493|AP	3.05476	5.92951	1.89253	18.5778	0.0022524
TMEM5|22852|ES	3.05074	4.80239	1.75248	13.1602	0.00228276
NME6|64595|AD	-3.0453	0.20039	0.0712135	0.563886	0.0023245
NAPEPLD|81166|AP	3.03575	4.28554	1.67481	10.9659	0.00239939
ARHGAP5|27128|AP	-3.02163	0.286597	0.127419	0.644629	0.00251417
PCGF5|12509|AT	-3.00986	0.244774	0.0978903	0.612055	0.00261372
PCGF5|12510|AT	3.00981	4.08532	1.63381	10.2153	0.00261408
WDPCP|53730|ES	3.00602	3.2852	1.51271	7.13454	0.00264691
COL1A1|265511|ES	3.00457	6.28644	1.89489	20.8558	0.00265958
BNC2|85934|AT	2.97653	5.67459	1.80921	17.7984	0.00291534
PHF8|89232|AP	2.97411	6.79125	1.92171	24	0.00293839
ZNF98|48807|AT	2.93798	2.52294	1.36079	4.6776	0.00330358
SLC10A7|70775|ES	-2.93668	0.322943	0.151884	0.686656	0.00331747
ZNF98|48808|AT	-2.93515	0.396972	0.214205	0.735681	0.00333381
ZNF821|37496|AP	-2.91654	0.176804	0.0551815	0.566487	0.00353935
SP140|57870|AT	-2.9124	0.239347	0.0914393	0.626505	0.00358659
CRHR1|41979|AP	-2.90879	0.223713	0.081566	0.613584	0.0036283
NDUFA3|95376|ES	2.90357	5.10209	1.69826	15.3282	0.00368934
SLC39A1|7767|RI	2.90182	2.6507	1.37218	5.12047	0.00370999
CCDC148|55660|AT	-2.89048	0.368836	0.187549	0.725359	0.00384656
RPP38|10863|ES	-2.88181	0.151418	0.0419376	0.546705	0.00395404
ATRIP|64663|AD	-2.87181	0.25983	0.103568	0.651861	0.00408135
DNASE1|33607|AT	2.86883	3.82979	1.53022	9.58507	0.0041199
PHF6|90150|AA	2.86658	6.54318	1.81138	23.6356	0.0041493
PBRM1|65236|ES	-2.85667	0.211596	0.0729015	0.614154	0.00428112
ANKRD17|69482|ES	2.84923	5.80624	1.73148	19.4703	0.00438253
C3orf17|66167|ES	2.84191	3.99697	1.53723	10.3926	0.00448435
SLAIN2|69214|ES	2.84181	5.76823	1.7225	19.3163	0.0044858
RIF1|55576|RI	-2.82601	0.263756	0.10466	0.664699	0.00471325
B4GALT3|8588|AA	-2.82242	0.173082	0.0512005	0.5851	0.00476627
POLM|79460|ES	-2.81903	0.170997	0.0500858	0.583797	0.00481685
ZNF185|90408|ES	2.81864	3.86462	1.50958	9.89366	0.00482281
RPP38|10862|AD	-2.80985	0.152961	0.0412858	0.566713	0.00495649
MSRB3|22876|ES	2.8052	3.22605	1.42321	7.31261	0.00502847
CYHR1|85614|AP	-2.79385	0.183127	0.0556613	0.602494	0.0052085
CYHR1|85612|AP	2.79378	5.46041	1.65969	17.9648	0.00520961
SLC25A40|80344|ES	2.78939	3.64336	1.4688	9.03737	0.00528078
PRTG|30742|AT	2.78807	2.27016	1.27572	4.03979	0.00530236
RHOT1|40180|ES	2.78357	2.96928	1.37991	6.38931	0.00537635
PILRB|80936|RI	2.76851	3.9756	1.49643	10.5621	0.00563135
TSGA10|54657|AP	2.76055	2.77258	1.34413	5.71911	0.00577044
ABCD4|28377|ES	-2.75854	0.367966	0.180846	0.748695	0.00580605
TFDP2|67089|AP	-2.74434	0.232248	0.0818703	0.658838	0.00606318
TFDP2|67088|AP	2.74433	4.3057	1.51781	12.2143	0.00606349
IRF3|50992|ES	2.74228	5.0563	1.58778	16.1018	0.00610138
NFATC4|26991|RI	2.73352	4.42826	1.52362	12.8703	0.00626621
REPS1|77950|ES	-2.73191	0.15655	0.0413877	0.592155	0.00629677
PCBP4|65134|ME	-2.72301	0.349418	0.163929	0.744793	0.00646898
SCMH1|2056|ES	2.71963	3.01914	1.36158	6.69455	0.00653544
ARHGEF1|50101|ES	-2.71243	0.182921	0.0536027	0.624225	0.00667911
HMOX2|33743|AP	2.71084	3.43211	1.40717	8.37099	0.0067113
ARHGAP5|27127|AP	2.70722	3.18986	1.37738	7.38738	0.00678495
TRDMT1|10925|ES	2.70378	3.03976	1.35778	6.80532	0.00685565
RIC3|14221|AT	2.694	4.12203	1.47095	11.5511	0.00706012
ATP5SL|50073|ES	2.68963	3.47868	1.40243	8.62879	0.00715313
CAPN10|58282|ES	2.68841	5.05912	1.55158	16.4959	0.00717924
RIC3|14220|AT	-2.68464	0.243888	0.0870562	0.683253	0.00726073
UBR4|876|AP	-2.67815	0.318783	0.138082	0.735961	0.00740297
GGT1|61430|AP	-2.67391	0.518	0.319842	0.838928	0.00749728
SMPD4|55300|ES	-2.67345	0.212313	0.0681662	0.661278	0.00750748
EFCAB4A|13776|ES	-2.67326	0.278333	0.108977	0.710878	0.00751177
NEU4|58426|AP	-2.67044	0.183515	0.0528746	0.636939	0.00757511
DCAF11|26847|ES	2.66975	4.03128	1.44866	11.2181	0.0075907
FAM49B|85160|ES	-2.66633	0.220955	0.0728309	0.670337	0.0076685
LDB3|12422|AT	-2.66006	0.33508	0.149718	0.749936	0.00781258
FAM86A|33889|ES	2.65974	5.61795	1.57476	20.042	0.00782002
TBXAS1|81965|AP	-2.65417	0.50985	0.31003	0.838457	0.00795047
CD200|66101|ES	-2.65322	0.190464	0.0559502	0.648371	0.00797282
C12orf76|24403|AT	2.6507	5.25528	1.54091	17.9231	0.00803254
RWDD3|91022|ES	2.64812	3.47363	1.38207	8.73041	0.00809401
IRF9|26880|ES	-2.6472	0.201937	0.0617737	0.660127	0.00811606
BBS7|70508|AT	-2.64212	0.243546	0.0854161	0.694423	0.00823878
BBS7|70509|AT	2.64209	4.10589	1.44002	11.707	0.00823961
QKI|78408|AA	-2.64156	0.435202	0.234753	0.806812	0.00825248
PPP2R3C|27212|RI	2.62689	2.81687	1.30073	6.10023	0.00861697
LDB3|12421|AT	2.62384	2.94086	1.31381	6.58289	0.00869457
SERAC1|78255|AT	2.61502	4.7523	1.47762	15.2843	0.00892235
POLL|12903|ES	-2.61071	0.396225	0.197743	0.793932	0.00903551
TMEM241|44808|ES	2.60753	3.62264	1.37667	9.53277	0.00911979
FYB|71858|ES	2.60322	5.53158	1.52601	20.0512	0.00923534
MAGIX|89091|ES	-2.6031	0.357944	0.165146	0.775823	0.0092384
ACTR3B|82420|ES	-2.59586	0.189846	0.0541463	0.665629	0.00943534
TMEM164|89874|AD	-2.59475	0.221077	0.0707032	0.691269	0.00946591
CNGB1|36617|AT	2.58002	2.15702	1.20292	3.86787	0.00987941
ABCG1|60705|AD	2.57281	4.25733	1.41209	12.8355	0.0100875
HDGF|8323|AD	2.56864	3.66535	1.36043	9.87539	0.0102098
GPR110|76437|AT	-2.5681	0.412997	0.2103	0.811063	0.0102257
C21orf67|60854|AT	-2.56475	0.282726	0.107672	0.742384	0.0103251
C21orf67|60855|AT	2.56474	3.53698	1.34701	9.28743	0.0103253
ZNF667|52180|ES	-2.55476	0.449064	0.242977	0.829948	0.0106261
AP1S2|88569|AT	-2.5535	0.405929	0.203195	0.810938	0.0106645
AP1S2|88571|AT	2.55349	2.46348	1.23313	4.92139	0.010665
BAI2|1500|AA	-2.54907	0.16078	0.0394373	0.655475	0.0108012
RPL29|65167|RI	-2.54828	0.188818	0.0523869	0.680553	0.0108256
R3HDM2|22577|ES	2.54621	3.05363	1.29308	7.21119	0.0108899
TM9SF1|26892|AP	2.54513	4.17928	1.38932	12.5719	0.0109236
TM9SF1|26891|AP	-2.5451	0.23928	0.0795438	0.719791	0.0109247
TNKS|82595|AP	2.54095	4.14772	1.3844	12.4267	0.0110552
SRRM1|1128|ES	2.54059	5.16705	1.45548	18.3434	0.0110665
C3orf17|66155|ES	2.54034	3.79601	1.3563	10.6243	0.0110745
TMEM139|82089|RI	-2.53895	0.19167	0.0535444	0.68611	0.0111187
NBPF10|5338|ES	2.5338	3.07974	1.29014	7.35179	0.0112832
C12orf76|24406|AT	-2.53357	0.253268	0.0875368	0.732774	0.0112908
NRF1|81755|AA	-2.53302	0.241364	0.0803537	0.725001	0.0113083
TANGO2|61125|ES	2.52654	3.69421	1.3405	10.1807	0.0115193
GAA|44021|ES	2.52377	4.21276	1.37888	12.8708	0.0116103
COL1A1|386553|ES	2.52186	3.45059	1.3178	9.03522	0.0116736
DUSP15|58907|AT	-2.5173	0.434409	0.22697	0.831438	0.0118257
DCLK1|25623|AT	-2.5155	0.248765	0.0841424	0.735466	0.0118864
LIMS2|55227|AP	2.51131	2.1271	1.18022	3.83363	0.0120285
BPTF|101580|ES	2.50976	2.78299	1.25134	6.18939	0.0120814
DMKN|49188|ES	2.50915	2.22571	1.19138	4.15799	0.0121021
NNT|71963|AP	-2.50593	0.319416	0.130827	0.779855	0.0122129
MUTYH|2671|AA	2.50417	5.96857	1.47439	24.1618	0.0122738
U2AF1L4|49273|ES	-2.50308	0.451813	0.242541	0.841653	0.0123116
TET2|70189|RI	-2.50275	0.561886	0.357761	0.882479	0.0123231
DUSP15|58908|AT	2.50245	2.28947	1.1967	4.38013	0.0123336
DNM1L|21046|ES	2.49806	3.14825	1.28023	7.74196	0.0124875
TMUB2|41803|AA	-2.49707	0.187326	0.0503102	0.697491	0.0125223
ZNF786|82164|ES	-2.495	0.474012	0.263696	0.852069	0.0125956
PLXDC1|40621|ES	-2.49114	0.190721	0.0517888	0.702366	0.0127335
FAM49B|85138|AP	-2.48705	0.357358	0.158825	0.80406	0.0128808
PRPF8|38361|RI	-2.48317	0.334063	0.1406	0.793726	0.013022
KANK1|85709|AP	2.48089	2.33576	1.19498	4.56557	0.0131055
NNT|71964|AP	2.47778	3.07914	1.26495	7.49522	0.0132201
WBP2NL|62484|RI	-2.47616	0.252563	0.0849816	0.75061	0.0132804
LYNX1|85363|AP	-2.46894	0.481438	0.26948	0.860112	0.0135514
NFKBIZ|65981|AP	2.46574	3.2657	1.27476	8.36617	0.0136732
RPL13A|264941|ES	-2.46471	0.289829	0.108251	0.775983	0.0137124
PQLC1|46257|ES	-2.4606	0.312047	0.123409	0.78903	0.0138705
GPR110|76436|AT	2.45696	2.30886	1.18443	4.50077	0.0140119
GPR161|8889|AP	-2.45449	0.365246	0.163418	0.816338	0.0141083
SPAG9|42493|AP	-2.45234	0.429533	0.218614	0.843945	0.0141931
KBTBD12|66631|ES	2.4517	3.85868	1.31106	11.3568	0.0142181
BRPF1|63157|AD	-2.45126	0.235903	0.0743339	0.748649	0.0142355
ERGIC1|151627|ES	2.44943	2.66299	1.21619	5.83093	0.0143082
CNGB1|36618|AT	-2.44162	0.480047	0.266343	0.865221	0.0146215
GPR107|87896|ES	-2.44158	0.212688	0.0613893	0.736875	0.0146232
DLG1|68295|ES	2.43728	2.56082	1.2022	5.45482	0.0147982
DMKN|49159|ES	2.43582	1.87913	1.13115	3.12172	0.0148581
C20orf196|58656|AT	-2.43089	0.327972	0.133496	0.805759	0.0150618
C20orf196|58657|AT	2.43089	3.04904	1.24107	7.49085	0.0150618
MBD1|45513|ES	2.43049	3.2686	1.2577	8.49471	0.0150786
UBE2J2|116089|ME	2.43015	2.56586	1.19999	5.48638	0.0150925
ABCC3|42464|RI	-2.42898	0.499642	0.285433	0.874608	0.0151413
DHX30|64538|AP	2.42673	4.61055	1.34174	15.843	0.0152355
DHX30|64539|AP	-2.42672	0.216896	0.0631202	0.745306	0.0152361
PBX4|48661|AD	-2.42263	0.261038	0.0880651	0.773755	0.0154086
SPAG9|42492|AP	2.42023	2.30035	1.17167	4.51632	0.0155106
SH3PXD2A|13022|AP	-2.41502	0.451694	0.236987	0.860922	0.0157345
DMTN|82928|ES	2.41186	3.90291	1.29064	11.8024	0.0158712
ULK2|39776|AT	2.41147	2.97404	1.22638	7.21223	0.0158886
ULK2|39775|AT	-2.41147	0.336243	0.138653	0.815407	0.0158886
MAGI1|65533|ES	-2.4091	0.320586	0.127057	0.808893	0.0159917
TTC8|28742|ES	2.40688	4.49167	1.32173	15.2642	0.0160894
FGFR1OP2|20856|ES	2.40496	2.44095	1.17953	5.05136	0.0161744
FOXO3|77152|AP	-2.40059	0.305819	0.116244	0.804557	0.0163685
DBNDD1|38197|AP	2.39854	5.17977	1.35087	19.8613	0.0164605
SOX15|39008|AT	-2.39511	0.407279	0.19528	0.849426	0.0166156
WDR78|3330|AT	2.39499	2.52373	1.18311	5.38344	0.016621
ADAMTS13|88052|AD	-2.39465	0.212609	0.0598721	0.754987	0.0166361
LEMD1|91352|ES	2.39204	3.30432	1.24097	8.79836	0.0167549
CCDC148|55662|AT	2.39098	2.14067	1.14706	3.99496	0.0168037
MKL1|62354|ES	-2.38687	0.218605	0.0627226	0.761895	0.0169927
PARP9|66439|AP	-2.38338	0.275566	0.0954765	0.795342	0.0171544
ZNF85|48734|AT	-2.38183	0.388424	0.178383	0.845782	0.0172269
ZNF85|48735|AT	2.38183	2.57451	1.18234	5.60592	0.0172269
POLM|79449|AD	2.38165	4.52514	1.30642	15.674	0.0172352
OAZ3|7652|AP	2.37967	3.13354	1.22317	8.02756	0.0173282
BPNT1|116399|ES	-2.37915	0.234933	0.0712399	0.774756	0.0173524
REPIN1|82247|ES	-2.37574	0.266359	0.0894303	0.793325	0.0175136
ARID1B|78237|ES	2.37443	3.92225	1.26942	12.119	0.0175759
RNF111|30927|AA	2.37121	3.73918	1.25701	11.1228	0.0177299
TXNL4A|46282|ES	2.36929	3.02924	1.21103	7.57724	0.0178223
SCRIB|120578|ES	2.36643	3.42826	1.23568	9.51131	0.0179605
C12orf52|24622|ES	2.36162	2.56903	1.17406	5.62144	0.0181954
GPR161|8891|AP	2.3588	2.5722	1.17321	5.63942	0.0183343
COL1A1|408903|ES	2.35854	4.28914	1.27899	14.3838	0.0183471
AURKA|59853|ES	2.35528	3.07381	1.2074	7.82533	0.0185089
LYRM1|34408|ES	2.34906	3.10395	1.20637	7.98637	0.0188208
MPST|62078|AD	-2.34707	0.243024	0.0745806	0.791906	0.0189216
ARRDC2|48388|AP	-2.3461	0.367935	0.159592	0.848267	0.0189712
ARRDC2|48387|AP	2.34572	2.71745	1.17869	6.26507	0.0189905
RAD52|19643|ES	-2.34569	0.389295	0.176983	0.856298	0.0189917
DNASE1|33604|AT	-2.34119	0.39505	0.181544	0.85965	0.0192226
DNAH9|39292|AT	-2.33912	0.367141	0.158564	0.850085	0.0193292
HDAC8|89461|AT	-2.33907	0.221388	0.0625809	0.783185	0.0193316
FAM86C1|17441|ES	-2.33622	0.279594	0.0959831	0.814444	0.0194798
C6orf123|78444|AT	2.33533	2.13168	1.12937	4.02354	0.019526
C6orf123|78445|AT	-2.33526	0.469128	0.248547	0.885469	0.0195297
DUS4L|81345|ES	2.33485	5.04765	1.29685	19.6467	0.0195513
FBXL20|40638|AP	-2.33013	0.27348	0.091897	0.813858	0.0197991
ECE1|961|AP	2.33013	3.19026	1.20237	8.46472	0.0197992
CALML4|31356|ES	-2.32813	0.24847	0.0769443	0.802362	0.0199054
PTGER3|3415|AT	2.32776	3.24575	1.20446	8.74659	0.0199246
RNF216|78681|ES	2.32197	3.06985	1.19109	7.9121	0.0202347
GGT6|38539|ES	2.32061	3.18695	1.19737	8.48245	0.0203079
NCOA3|59723|AD	2.31588	4.48369	1.25935	15.9633	0.0205648
DAPK2|31077|ES	-2.31421	0.395945	0.18066	0.867777	0.0206561
TIMMDC1|66316|ES	2.31398	2.87425	1.1753	7.0291	0.0206688
CORIN|69182|AT	-2.31381	0.473371	0.251232	0.891926	0.0206779
POLE2|27433|AT	-2.30928	0.292019	0.102728	0.830109	0.0209281
COL1A1|266887|ES	2.30866	3.7543	1.22117	11.542	0.0209626
C14orf2|29531|ES	2.30839	2.10466	1.11887	3.95897	0.0209775
TMEM161B|72734|ES	2.30389	4.28544	1.24264	14.779	0.0212289
PITX1|73440|AP	-2.30382	0.694467	0.509257	0.947034	0.0212328
ZNF786|82165|ES	-2.3032	0.484599	0.261607	0.897665	0.0212679
CORIN|69181|AT	2.30302	2.10334	1.11712	3.9602	0.0212778
PPP2R5C|29320|AT	2.30218	3.82015	1.22047	11.9574	0.021325
CTNND1|15986|ES	-2.3013	0.323379	0.123636	0.84582	0.0213744
EPS15L1|48154|AT	-2.30035	0.217813	0.0594447	0.798097	0.0214285
SLC26A1|68437|AT	-2.29976	0.456705	0.234186	0.890656	0.0214618
ORAOV1|17373|ES	-2.29767	0.357675	0.1488	0.85975	0.0215804
UBR4|877|AP	2.29456	1.99341	1.10583	3.59341	0.0217585
RPS9|51827|AD	2.29119	1.51193	1.06158	2.15333	0.0219527
COL1A1|265543|ES	2.28866	3.14659	1.17896	8.39808	0.022099
FBXL20|40639|AP	2.28792	3.57194	1.2002	10.6305	0.022142
KIAA1257|66689|AT	-2.28573	0.320223	0.120612	0.850191	0.0222701
KIAA1257|66688|AT	2.28568	3.12275	1.17618	8.29087	0.0222728
CCND3|76156|AP	2.28549	2.34741	1.12923	4.87973	0.0222841
SLC38A6|27787|AA	-2.28517	0.278434	0.0929965	0.833637	0.0223027
CBFA2T2|58987|AP	-2.28428	0.338134	0.133363	0.857318	0.0223553
ADAM15|7898|ES	2.28391	2.82087	1.15846	6.86886	0.0223769
PARP9|66440|AP	2.28307	3.39315	1.18876	9.68532	0.0224261
MTL5|92709|ES	-2.28296	0.495987	0.271661	0.905554	0.0224325
TEX30|26213|AP	2.28176	4.92134	1.252	19.3447	0.0225036
SLC26A1|68436|AT	2.27584	2.17301	1.11374	4.23977	0.0228558
ZDHHC20|25453|ES	2.27563	2.45518	1.13269	5.32176	0.0228684
AP2B1|40325|AD	2.27548	3.55899	1.19247	10.622	0.0228773
ZSCAN5A|52165|AA	-2.27474	0.3365	0.131651	0.860091	0.0229215
HMMR|74443|ES	2.27233	2.25402	1.1182	4.54355	0.0230668
TSGA10|54659|AP	-2.27203	0.415564	0.19483	0.886379	0.0230846
MFSD11|43690|AD	2.27116	2.14451	1.11019	4.14244	0.0231371
ZNF124|10517|AA	-2.27102	0.328315	0.125555	0.858514	0.0231457
APOA1|18870|RI	2.26968	2.5829	1.13824	5.86113	0.0232271
COL1A1|265519|ES	2.2693	4.09333	1.21181	13.8267	0.0232501
MYO5C|30652|AD	-2.26765	0.270165	0.0871722	0.837301	0.0233508
TBXAS1|81964|AP	2.26631	1.7359	1.0774	2.79686	0.0234325
CIRBP|46427|AA	-2.26593	0.248814	0.0747006	0.828754	0.0234556
HNRNPA2B1|79035|AA	2.2626	3.23391	1.16998	8.93877	0.0236606
HYKK|32096|AT	-2.26218	0.379835	0.164192	0.878691	0.0236864
ATE1|13320|AP	2.26138	2.59872	1.13575	5.94615	0.0237356
DMKN|49166|ES	2.26019	1.76614	1.07848	2.89225	0.0238096
PLEKHG2|49822|AP	-2.2594	0.290034	0.099115	0.848709	0.0238584
PLEKHG2|49821|AP	2.25936	3.4478	1.17824	10.0891	0.0238608
TUBGCP4|30255|AA	-2.25925	0.241318	0.0703023	0.828346	0.0238681
C11orf73|18187|ES	2.25887	2.06587	1.10077	3.87713	0.0238915
PGAP2|14014|ES	-2.25818	0.433552	0.209901	0.895505	0.0239346
SYNE4|127225|ES	2.25729	3.9548	1.19854	13.0496	0.0239897
TMEM107|39114|ES	2.25693	2.4265	1.12371	5.23967	0.0240122
RAB11FIP1|83363|AP	2.25475	2.74139	1.14093	6.58691	0.024149
SETD5|63098|ES	-2.2534	0.471511	0.245189	0.90674	0.0242342
ATP5A1|300060|ES	-2.25306	0.368615	0.154714	0.878247	0.0242554
PIGT|59554|ES	-2.25253	0.347848	0.138785	0.871836	0.0242891
ATE1|13319|AP	-2.25242	0.386089	0.168671	0.88376	0.0242955
PGAP2|14022|ES	-2.25177	0.436907	0.21251	0.898251	0.0243367
ABHD11|80028|ES	-2.25027	0.310222	0.111924	0.859846	0.0244317
PRR19|50150|RI	-2.24828	0.346579	0.1376	0.872941	0.0245584
ZNF544|52425|AT	-2.24825	0.342415	0.134521	0.8716	0.0245603
TMEM176B|82256|AP	2.24305	3.41683	1.16774	9.99768	0.0248935
VWA5A|19212|AT	2.24223	2.57326	1.12635	5.87886	0.0249463
VWA5A|19211|AT	-2.24218	0.388618	0.170103	0.887838	0.0249494
VPS29|24446|ES	-2.24149	0.367324	0.153012	0.881802	0.0249944
TMBIM4|22897|AD	-2.24139	0.434271	0.209413	0.900572	0.0250011
CCDC33|31695|AP	2.24063	2.04207	1.09355	3.81331	0.0250503
TYROBP|49319|AD	-2.2404	0.241247	0.0695379	0.836955	0.0250652
NFATC1|46239|AT	2.23807	4.07333	1.19068	13.935	0.0252163
NFATC1|46240|AT	-2.23795	0.245518	0.0717675	0.839924	0.0252244
TBRG1|19225|ES	-2.23698	0.33572	0.12902	0.873572	0.0252874
MFSD11|43689|RI	2.23673	2.2241	1.10397	4.48079	0.0253042
TRIM65|43525|ES	-2.23648	0.248647	0.0734339	0.841918	0.0253202
COL1A1|386421|ES	2.23628	3.31913	1.15978	9.49883	0.0253337
CSTF3|14884|AT	-2.22942	0.375484	0.158708	0.888349	0.0257861
ING1|26266|AP	2.22828	2.6512	1.12457	6.25024	0.0258618
MCFD2|53475|ES	-2.22814	0.4542	0.226854	0.909384	0.0258715
CCND3|76154|AP	-2.228	0.440521	0.214173	0.906082	0.0258804
CSTF3|14883|AT	2.22638	2.65994	1.12419	6.29364	0.025989
ZNF763|47764|ES	-2.2253	0.26483	0.0821744	0.853488	0.0260612
RPS6KA3|88667|AP	-2.2246	0.354764	0.14237	0.88402	0.0261084
POC1B|23621|AP	-2.22121	0.328957	0.12333	0.877421	0.0263365
POC1B|23620|AP	2.22121	3.03991	1.1397	8.10833	0.0263368
NUB1|82368|AT	-2.21903	0.35184	0.139847	0.885192	0.0264849
NUB1|82369|AT	2.2189	2.84202	1.12963	7.15023	0.0264938
MBD1|45515|ES	2.21763	3.04003	1.1379	8.12176	0.0265804
TTC21A|64161|AD	-2.21655	0.269781	0.0847012	0.859278	0.0266536
CCDC121|53030|AP	-2.21495	0.366184	0.150531	0.890786	0.0267637
TAF6|80895|AP	-2.21232	0.263653	0.0809299	0.858929	0.0269444
ATL1|27483|AP	2.21056	2.25886	1.09677	4.65221	0.0270665
FOXP1|65606|AA	-2.20965	0.244242	0.0699544	0.852757	0.0271296
VEGFA|76325|AD	2.20442	2.38351	1.10111	5.15944	0.027495
TBCB|49357|RI	2.20387	2.92383	1.12607	7.59166	0.0275337
SERGEF|14562|AD	-2.20268	0.334738	0.126411	0.886392	0.0276171
NUDT1|78606|AP	2.20221	4.41562	1.17747	16.559	0.0276505
ATP2C1|66768|ES	-2.20184	0.289848	0.0962545	0.872807	0.0276766
GTF2H2C|72388|AT	2.20181	2.79187	1.11938	6.96327	0.0276784
PPIA|97445|ES	2.20016	2.21279	1.09058	4.48976	0.0277957
COL1A1|266871|ES	2.19975	3.67002	1.15226	11.6892	0.0278249
FAM73B|87818|AD	-2.19966	0.457758	0.228167	0.918375	0.0278311
COL1A1|265522|ES	2.19879	3.45478	1.14415	10.4318	0.0278929
ABCC6|34219|AT	-2.19847	0.414993	0.189461	0.908996	0.0279154
ABCC6|34220|AT	2.19847	2.40968	1.10012	5.27814	0.0279154
CD200|66102|ES	-2.19817	0.376739	0.15777	0.899615	0.0279368
CLMN|29164|AP	2.19464	4.04767	1.16126	14.1085	0.0281895
ZNF101|48678|AD	-2.19433	0.30051	0.10268	0.879492	0.0282115
CFLAR|56783|AP	2.19251	4.53507	1.17392	17.5197	0.0283428
BPHL|75167|ES	-2.19243	0.284904	0.0927289	0.875348	0.0283485
PPIE|1903|ES	2.192	3.73454	1.14968	12.1311	0.0283792
ADARB1|60863|RI	2.1919	3.42437	1.13912	10.2942	0.0283864
CDKN2A|86004|AP	2.18868	3.41113	1.13681	10.2355	0.02862
MGLL|66624|AP	-2.18657	0.474516	0.24325	0.925653	0.028774
POLR2M|30879|ES	2.18596	2.5817	1.10303	6.04264	0.0288182
KIAA0513|37878|AT	2.18531	3.59447	1.14102	11.3233	0.0288665
MLLT10|100334|ES	2.18449	2.54069	1.10058	5.86521	0.0289265
TRERF1|76176|ES	2.18361	1.9613	1.07143	3.59026	0.0289909
SGSM2|38394|ES	2.18326	3.25144	1.12817	9.37083	0.0290163
MUTYH|2670|AA	2.18122	2.29844	1.08809	4.85514	0.0291668
PAX8|533933|ES	-2.181	0.232677	0.0627605	0.862625	0.0291831
DRG2|39555|ES	-2.1769	0.336352	0.126108	0.897106	0.0294882
RASSF4|11352|AA	-2.17629	0.267596	0.0816336	0.877183	0.0295334
GLYCTK|65211|ES	-2.17569	0.476372	0.244245	0.92911	0.0295782
FAM193B|74801|ES	2.17567	3.09911	1.11867	8.58561	0.0295799
NFRKB|19463|ES	-2.17531	0.395393	0.171376	0.912237	0.0296069
GFOD2|37098|AT	2.17436	4.17117	1.15122	15.1132	0.0296779
GFOD2|37099|AT	-2.17429	0.239754	0.0661711	0.868685	0.0296836
HDAC10|62806|ES	2.17257	3.95278	1.14396	13.6582	0.0298129
ZNF7|85663|AA	-2.17101	0.293179	0.0968427	0.887563	0.0299303
TAF6|80900|AD	-2.17098	0.397719	0.173011	0.91428	0.0299326
ZNF329|52409|AP	-2.17016	0.450947	0.21966	0.925762	0.0299947
IL32|33406|ES	-2.16943	0.410269	0.183441	0.917573	0.0300501
NIN|27495|ES	2.16907	1.86449	1.0619	3.2737	0.0300774
SUSD4|9910|AT	-2.16806	0.250187	0.0714966	0.875475	0.030154
AZI2|63795|AA	-2.16674	0.238662	0.0653048	0.872208	0.0302545
IGSF1|90114|AT	-2.16631	0.49335	0.260339	0.934914	0.0302871
TNFAIP8|73067|AP	2.16536	4.43722	1.15181	17.0939	0.03036
MGLL|66622|AP	2.16471	2.09034	1.07223	4.07519	0.0304097
ING1|26267|AP	-2.16316	0.336329	0.125309	0.902706	0.0305287
PIGP|60540|AP	-2.16292	0.320012	0.113963	0.898603	0.0305474
RAD17|72367|AD	-2.16161	0.420055	0.191317	0.922273	0.030648
ANAPC11|44207|ES	2.15996	3.91206	1.13462	13.4884	0.0307761
GJA9|1855|AP	2.15968	2.28502	1.07942	4.83716	0.0307972
USO1|69551|ES	2.15822	2.05899	1.06859	3.9673	0.0309105
ZNF837|52438|AD	-2.15254	0.378665	0.156402	0.916787	0.0313546
FAM13B|73501|ES	-2.15176	0.379681	0.157154	0.917301	0.0314163
RAD51B|28110|AT	-2.15156	0.390748	0.166011	0.919725	0.0314317
SEC24C|12180|ES	2.15036	3.71088	1.12311	12.2612	0.0315264
SCMH1|2057|ES	2.14874	2.75417	1.09309	6.93947	0.0316547
COL1A1|1072949|ES	-2.1484	0.248311	0.0696716	0.884984	0.031682
FAM115A|82127|AD	-2.14167	0.322011	0.114155	0.908336	0.0322202
PDPN|710|AP	-2.13912	0.318319	0.111522	0.908581	0.032426
ANGPT1|84860|AP	2.1385	1.90479	1.05527	3.43821	0.0324762
TGFB1I1|36268|AP	2.13749	3.47206	1.10892	10.8711	0.0325578
SLC9B2|70167|AP	-2.13665	0.552488	0.320593	0.95212	0.0326265
LRRC37A3|43081|ES	-2.13445	0.286141	0.0906949	0.902772	0.0328064
IP6K2|64748|AD	-2.13403	0.34036	0.12649	0.915846	0.0328406
GTF2H2C|72389|AT	-2.12941	0.371443	0.149282	0.924219	0.0332205
D2HGDH|58419|ES	2.12925	2.75837	1.08401	7.01892	0.0332336
NTMT1|87869|ES	2.1282	2.29103	1.06773	4.91586	0.0333207
PAK1|17950|AP	2.12666	2.86941	1.08614	7.58057	0.0334481
PAK1|17951|AP	-2.12666	0.348503	0.131916	0.920695	0.0334481
FAM86C1|17444|AA	2.12645	3.30533	1.09813	9.94898	0.0334655
KIAA1328|45290|ES	2.12506	2.50062	1.0738	5.82334	0.0335818
AUP1|137302|ES	-2.12505	0.38858	0.1625	0.929198	0.0335824
ITIH5|10716|AT	2.12343	2.23781	1.06397	4.7067	0.0337177
NHSL2|89434|AT	2.12291	2.36335	1.06825	5.2286	0.0337611
ELK4|9560|AT	-2.12241	0.240407	0.064458	0.89664	0.0338032
ELK4|9561|AT	2.12241	4.15961	1.11527	15.514	0.0338032
ZNF223|50274|AT	-2.12196	0.369002	0.14693	0.926715	0.0338413
ZNF528|51457|ES	2.12134	1.98918	1.05371	3.75513	0.0338929
MPZL2|18983|AT	2.12124	4.02875	1.11176	14.5992	0.0339016
MPZL2|18984|AT	-2.12124	0.248216	0.0684968	0.899476	0.0339016
CORO7|33668|RI	-2.12102	0.431598	0.198549	0.93819	0.0339204
MOV10|4221|AP	2.12056	2.96881	1.0859	8.11658	0.0339585
MOV10|4222|AP	-2.12056	0.336836	0.123205	0.920894	0.0339586
NDUFAF6|84598|ES	-2.1195	0.333475	0.120789	0.920661	0.0340479
COL1A1|265929|ES	2.11834	4.18282	1.11292	15.7208	0.0341465
ITIH5|10715|AT	-2.11665	0.448084	0.213073	0.942305	0.0342895
FLAD1|7872|AD	-2.11615	0.320495	0.111716	0.919446	0.034332
RAD51C|42712|AT	-2.11561	0.314723	0.107843	0.918467	0.0343783
P2RY6|17683|AP	2.11329	2.02842	1.05265	3.90869	0.034576
TIMMDC1|66313|ES	2.11292	2.03041	1.05261	3.91651	0.0346075
SSH2|40062|AT	-2.11209	0.35565	0.136265	0.928242	0.0346784
P4HA2|73259|AA	-2.11206	0.392932	0.165138	0.934946	0.0346817
KCTD7|79881|AT	-2.11112	0.313744	0.106954	0.920355	0.0347621
KCTD7|79880|AT	2.11109	3.18725	1.08652	9.3496	0.0347645
XAF1|38810|ES	-2.11031	0.302165	0.0994305	0.918269	0.0348313
GEMIN4|38260|AP	2.10748	2.17646	1.05594	4.48602	0.0350763
BCL2L11|54968|RI	2.1072	3.74615	1.09667	12.7965	0.0351004
RPL13|392312|AD	-2.10643	0.263429	0.0761395	0.911419	0.0351674
C21orf58|60929|AA	-2.10633	0.341644	0.125765	0.928087	0.0351757
SP140|57871|AT	2.1055	2.86719	1.07553	7.6435	0.0352474
TPM1|31008|AA	-2.10545	0.441435	0.206193	0.945063	0.0352525
RHOT1|40178|ES	2.10543	2.37835	1.06169	5.3279	0.0352541
GEMIN4|38259|AP	-2.10443	0.460292	0.22346	0.94813	0.0353411
CDC7|3737|AP	-2.10359	0.399611	0.17001	0.939293	0.0354142
SDR39U1|27011|AD	2.10332	2.49994	1.06444	5.87133	0.0354378
C5orf30|72918|AP	2.10289	2.91341	1.07538	7.89295	0.0354754
CLEC2D|20237|ES	2.10241	2.52506	1.06477	5.98807	0.0355173
ZNF774|32484|AT	2.10068	2.68322	1.06835	6.73907	0.0356694
MAP3K12|22061|AP	2.10066	2.59651	1.06599	6.32447	0.0356709
ZNF774|32483|AT	-2.10065	0.372691	0.14839	0.936035	0.0356716
COX4I1|156373|AA	-2.0979	0.427886	0.193596	0.945715	0.0359141
SORBS2|71385|AA	-2.09551	0.351638	0.132298	0.934629	0.0361255
LETMD1|21743|ES	-2.09477	0.533794	0.296682	0.960407	0.0361912
JAG2|29601|ES	-2.09158	0.353195	0.13319	0.936609	0.0364762
FDFT1|82653|ES	-2.09115	0.5189	0.28057	0.95968	0.0365148
SERP2|25777|AP	2.0893	2.97716	1.06987	8.28466	0.0366804
REPIN1|82242|AD	-2.0891	0.299984	0.0969432	0.928276	0.0366988
TRIM29|19150|AP	2.08808	2.22771	1.05037	4.72471	0.0367907
RAD51C|42711|AT	2.08741	3.1728	1.07304	9.38144	0.0368512
KIFC3|36615|ES	-2.08674	0.440624	0.204062	0.951428	0.0369115
CEP170|10452|AD	-2.08512	0.396708	0.166358	0.946015	0.037058
FAM49B|85137|AP	2.08405	2.4543	1.05491	5.71003	0.0371558
ZNF223|50272|AT	2.0837	2.76656	1.06229	7.20506	0.0371875
KIAA0895L|36960|ES	2.08323	2.08091	1.04431	4.14643	0.0372307
ADAM15|7921|ES	2.08087	2.4456	1.05333	5.67813	0.0374462
ZNF44|47791|AT	-2.07778	0.300458	0.0966446	0.93409	0.0377296
TMEM8B|86318|AP	2.07674	3.87281	1.07911	13.8992	0.037826
HUWE1|89225|AP	-2.07573	0.427314	0.191464	0.953687	0.0379187
SEPT4|42689|AP	2.07532	2.10658	1.04228	4.25766	0.0379572
SNRNP200|563710|ES	-2.07521	0.338514	0.121697	0.941617	0.0379667
HTATIP2|14711|RI	2.07394	2.22279	1.04487	4.72862	0.0380852
BLNK|12676|ES	2.07154	3.31161	1.06662	10.2818	0.0383088
SENP1|21406|AP	-2.06659	0.253403	0.0689264	0.93162	0.0387724
JRKL|18412|RI	-2.06642	0.403617	0.170702	0.954335	0.038789
CAPN10|58292|ES	2.06284	2.04728	1.03638	4.04422	0.0391282
SYT15|11433|AT	2.0625	2.94448	1.05515	8.21675	0.0391603
SYT15|11435|AT	-2.06246	0.339625	0.121705	0.947746	0.0391636
ITIH4|65280|ES	-2.06213	0.434479	0.196731	0.959542	0.0391955
SPAG8|86314|AD	-2.06152	0.293983	0.0917983	0.941475	0.0392537
ABL2|9105|RI	-2.06143	0.421676	0.185532	0.958386	0.0392616
RPS6KA1|1280|AP	2.06116	2.55936	1.04722	6.25495	0.0392873
TMEM91|50046|RI	-2.06108	0.478245	0.237146	0.96446	0.0392958
TMEM139|124224|AD	-2.05736	0.317486	0.106423	0.947133	0.0396514
PCDHA5|73776|AT	2.0569	3.61677	1.06246	12.3121	0.0396962
ANGPT1|84859|AP	-2.05513	0.536874	0.296657	0.971609	0.0398665
CUL2|11224|ES	-2.05309	0.40398	0.170049	0.959721	0.0400639
COL1A1|265547|ES	2.05276	3.11569	1.05272	9.22144	0.040096
TRPS1|84944|AP	-2.05236	0.23034	0.0566821	0.93604	0.0401347
EED|18181|ES	2.05078	2.112	1.03366	4.31529	0.0402885
APOL3|61994|ES	-2.04994	0.321184	0.108432	0.951374	0.0403707
SCMH1|2058|ES	2.04911	2.42995	1.03938	5.68092	0.0404516
TMPO|23850|ES	2.0484	2.28094	1.03624	5.02074	0.0405207
PLD3|117708|ES	-2.04688	0.264877	0.0742313	0.945152	0.0406701
SDK1|78640|ES	-2.04664	0.36638	0.140066	0.958367	0.0406932
DUT|30484|AP	2.04555	2.73913	1.04306	7.19306	0.0408004
NDUFAF6|84597|ES	-2.04545	0.358509	0.134159	0.958034	0.0408104
TMUB2|41816|AD	2.0446	3.29815	1.05064	10.3535	0.0408939
CCDC88C|28873|AP	-2.04241	0.488844	0.245973	0.971521	0.0411104
CTAGE5|27371|AP	-2.03886	0.489716	0.246539	0.972753	0.0414645
CAMSAP3|101652|ES	2.03871	3.8274	1.05321	13.9089	0.0414794
RHOT1|40186|ES	2.03862	2.69618	1.03901	6.99645	0.0414883
HDAC8|89459|AT	2.03862	3.13705	1.0451	9.41643	0.0414884
MAST4|72277|AP	2.03244	1.85504	1.02228	3.3662	0.0421095
C21orf58|60933|ES	-2.0318	0.435328	0.195165	0.971025	0.0421742
BRCA1|41197|AD	2.03178	3.01912	1.03983	8.76596	0.0421757
RNH1|13675|AA	2.02853	2.50327	1.0315	6.07501	0.0425067
ADAM15|7897|ES	2.02841	2.41693	1.03023	5.67016	0.0425179
ZNF177|47308|ES	-2.02816	0.43726	0.196589	0.972566	0.0425435
GJA9|1856|AP	-2.02781	0.459209	0.216436	0.974297	0.0425794
SLC25A19|43433|ES	-2.0238	0.341065	0.12034	0.96664	0.0429909
FGF11|38952|AP	-2.01932	0.47296	0.228668	0.978233	0.0434543
ANTXR1|53845|AT	2.01901	3.82359	1.04	14.0576	0.0434864
HDAC9|78886|AP	2.01743	1.98416	1.01971	3.86079	0.0436509
ETS1|19409|AP	-2.01602	0.314325	0.102031	0.96833	0.0437974
EPB41L1|99883|ES	-2.01427	0.364794	0.136742	0.97318	0.0439815
ALDOA|239077|ES	2.0136	2.10619	1.02004	4.34887	0.0440518
PFN2|67256|AA	-2.01325	0.42803	0.18737	0.977793	0.0440888
PTBP3|87243|AD	-2.01248	0.305203	0.0960786	0.969504	0.0441691
C11orf74|15442|AD	-2.01144	0.282632	0.0825066	0.968177	0.0442785
C8orf47|84642|ES	2.00913	3.75117	1.03288	13.6233	0.0445231
COL1A1|1093873|ES	-2.00859	0.270681	0.0756228	0.96886	0.0445809
DNM1L|21048|ES	-2.0028	0.378341	0.146148	0.979427	0.0451988
ASPHD1|35986|RI	-2.00253	0.448233	0.20437	0.983086	0.0452272
CD80|66328|AT	-2.00248	0.579508	0.339742	0.988484	0.0452335
VLDLR|85739|ES	2.00108	2.10534	1.01541	4.36518	0.0453843
GRAPL|39691|AT	2.00085	2.43083	1.01832	5.80267	0.0454085
PIGT|59563|ES	-2.0003	0.500387	0.253907	0.986134	0.0454675
DNASE1|33613|ES	-1.99784	0.503352	0.256682	0.987072	0.0457345
NIN|27492|AT	1.9969	3.00292	1.02055	8.83596	0.045836
IL17RC|63261|AD	1.99538	2.86195	1.01884	8.03932	0.0460015
CCDC121|53029|AP	1.99518	2.58823	1.01693	6.58741	0.0460229
DDX11|20966|ES	-1.9947	0.457176	0.211878	0.986464	0.0460761
TSEN15|9208|ES	1.99397	2.9728	1.01876	8.67481	0.0461549
MTHFS|32161|AD	1.99377	3.80093	1.0229	14.1236	0.0461775
SERAC1|78254|AT	-1.99357	0.276369	0.0780541	0.978552	0.0461986
U2AF1L4|49275|ES	-1.99262	0.399308	0.161864	0.985067	0.0463029
CA12|31026|ES	-1.99163	0.51681	0.26991	0.989561	0.046412
OSCP1|1778|AT	1.99132	3.57688	1.02027	12.5399	0.0464462
OSCP1|1777|AT	-1.99128	0.279579	0.079747	0.980155	0.0464499
NAIP|72436|ES	1.99112	2.22106	1.01256	4.87191	0.0464679
ORAOV1|17366|AT	-1.9907	0.305618	0.0951272	0.981866	0.0465144
ORAOV1|17369|AT	1.99064	3.27194	1.01843	10.5118	0.0465205
ZNF398|82171|AP	1.99061	2.18613	1.01212	4.72196	0.0465233
ERCC2|50427|AP	-1.99048	0.410118	0.170511	0.986428	0.046538
SKA2|42757|ES	1.98919	3.66121	1.01925	13.1513	0.0466806
LCLAT1|53122|ES	-1.98674	0.393171	0.156541	0.987496	0.0469508
PIGV|1302|AD	-1.98607	0.477321	0.230061	0.990327	0.047026
NPAS3|27140|AP	1.98591	1.95695	1.00881	3.79623	0.0470437
ZNF486|48718|AT	1.98362	3.02759	1.0133	9.04599	0.0472981
C1orf86|90747|ES	1.98314	2.41721	1.01037	5.78293	0.0473516
RPLP0|93348|AD	-1.98314	0.382721	0.148129	0.988838	0.0473517
CAMK2D|70406|AD	-1.98271	0.456482	0.210259	0.991045	0.0474002
PCDHA4|73775|RI	-1.98207	0.644084	0.416884	0.995106	0.0474719
PRR13|22039|AA	1.98093	2.60756	1.01019	6.73075	0.0475993
DENND1A|87517|ES	-1.9806	0.432889	0.189035	0.991315	0.0476362
SLC44A2|47559|AP	-1.97979	0.236915	0.0569441	0.985686	0.0477276
GDPD5|17865|ES	-1.97905	0.434019	0.189896	0.991981	0.0478099
DMKN|49173|ES	1.97853	1.70597	1.00502	2.89579	0.0478689
BAG5|29456|AP	-1.97774	0.319825	0.103341	0.989807	0.0479581
ODF2|87749|AP	1.97671	2.30055	1.00708	5.25532	0.0480744
SOD2|78304|RI	1.97537	3.4151	1.00963	11.5517	0.0482257
PPFIBP1|20892|AD	1.97525	3.45923	1.00965	11.8519	0.0482392
CP|67214|AT	1.97373	2.54903	1.00655	6.45528	0.0484128
CP|67213|AT	-1.97368	0.392315	0.154915	0.993517	0.0484177
AAK1|53856|AT	-1.97367	0.393783	0.156072	0.993547	0.0484187
E2F6|52689|ES	1.97086	3.67567	1.00722	13.4137	0.0487401
CPNE1|59205|AD	-1.97075	0.273041	0.0750833	0.992918	0.048752
ARMCX5|89699|ES	-1.96944	0.446313	0.19997	0.996125	0.0489024
HKR1|49479|AP	1.96825	2.92358	1.00452	8.50883	0.0490399
ZNF580|52123|RI	1.96585	2.18921	1.00235	4.78141	0.0493161
TDRD3|26021|AA	-1.96585	0.300715	0.0907551	0.996411	0.0493163
CCL20|57831|AA	1.96578	3.82524	1.00398	14.5745	0.0493237
ZNF423|36353|AP	-1.96544	0.529632	0.281008	0.99823	0.0493629
GALK2|30535|ES	1.96539	2.41873	1.00244	5.83602	0.0493696
KLC4|76230|AD	-1.96477	0.352946	0.124889	0.997458	0.0494413
SPOP|114798|ME	-1.96458	0.53756	0.289393	0.998541	0.0494624
ADAM15|7915|ES	1.96392	1.61834	1.00097	2.61647	0.0495393
ZFAND6|32172|ES	1.96214	2.45207	1.00099	6.00667	0.0497464
