# Supplementary material for: Comprehensive analysis of prognosis-related alternative splicing events in ovarian cancer
Source: RNA Biol. 2022 Aug 18;19(1):1007–18. doi: 10.1080/15476286.2022.2113148 (PMC9397453; doi:10.1080/15476286.2022.2113148)
Supplement: Supplemental Material [file KRNB_A_2113148_SM9856.zip › Table 2.xls]

## Sheet: Sheet1
Supplementary Table S2. Multivariate Cox regression analyses of prognostic risk model
id	coef	HR	HR.95L	HR.95H	pvalue
KBTBD3|18560|ES	2.80417	16.5133	1.73166	157.473	0.014802
OFD1|88522|ES	1.67654	5.34704	0.569285	50.2223	0.142375
TMEM241|44802|ES	-1.6608	0.189987	0.0255909	1.41047	0.104436
MRPS25|63542|ES	1.04709	2.84935	1.02267	7.93877	0.0451934
FLT3LG|50942|AP	1.96946	7.16682	0.698685	73.5142	0.0972983
DMKN|49184|ES	1.27712	3.58628	1.34101	9.59083	0.0109404
AP2B1|40327|AD	-1.91041	0.148019	0.0254804	0.859861	0.0333241
BCL2L14|20493|AP	1.89793	6.6721	0.785299	56.6878	0.0821108
