# Supplementary material for: Comprehensive analysis of prognosis-related alternative splicing events in ovarian cancer
Source: RNA Biol. 2022 Aug 18;19(1):1007–18. doi: 10.1080/15476286.2022.2113148 (PMC9397453; doi:10.1080/15476286.2022.2113148)
Supplement: Supplemental Material [file KRNB_A_2113148_SM9856.zip › Table 3.xls]

## Sheet: Sheet1
Supplementary Table S3. The C-index values of risk score and clinicopathological characteristics
Variables	C-index (95%CI)
Age	0.594(0.514,0.674)
Stage	0.55(0.483,0.617)
Grade	0.526(0.477,0.575)
Risk score	0.664(0.586,0.742)
Combine	0.692(0.619,0.765)
