# Supplementary material for: Comprehensive analysis of prognosis-related alternative splicing events in ovarian cancer
Source: RNA Biol. 2022 Aug 18;19(1):1007–18. doi: 10.1080/15476286.2022.2113148 (PMC9397453; doi:10.1080/15476286.2022.2113148)
Supplement: Supplemental Material [file KRNB_A_2113148_SM9856.zip › Table 4.xls]

## Sheet: Sheet1
Supplementary Table S4. The SF-AS regulatory network
SF	AS	cor	pvalue	Regulation
IGF2BP3	ULK2-39776-AT	0.3239	3.86544e-10	postive
IGF2BP3	ULK2-39775-AT	-0.3239	3.86544e-10	negative
MSI1	B4GALT3-8588-AA	0.343758	2.60229e-11	postive
MSI1	TBXAS1-81965-AP	0.358047	3.3055e-12	postive
MSI1	C12orf76-24403-AT	0.357794	3.43168e-12	postive
MSI1	AP1S2-88569-AT	0.395147	9.41437e-15	postive
MSI1	AP1S2-88571-AT	-0.395146	9.41467e-15	negative
MSI1	DUSP15-58907-AT	-0.314367	1.31917e-09	negative
MSI1	DUSP15-58908-AT	0.315229	1.18264e-09	postive
MSI1	FAM49B-85138-AP	0.466854	1.13749e-20	postive
MSI1	SPAG9-42493-AP	0.337027	6.63707e-11	postive
MSI1	SPAG9-42492-AP	-0.334273	9.67306e-11	negative
MSI1	TBXAS1-81964-AP	-0.358684	3.00777e-12	negative
MSI1	PLEKHG2-49822-AP	0.416533	2.25862e-16	postive
MSI1	PLEKHG2-49821-AP	-0.416534	2.25826e-16	negative
MSI1	MGLL-66624-AP	0.361949	1.84772e-12	postive
MSI1	TRERF1-76176-ES	0.331978	1.32011e-10	postive
MSI1	SGSM2-38394-ES	-0.360502	2.29449e-12	negative
MSI1	MGLL-66622-AP	-0.360369	2.34068e-12	negative
MSI1	PAK1-17950-AP	-0.333079	1.1375e-10	negative
MSI1	PAK1-17951-AP	0.333079	1.1375e-10	postive
MSI1	FAM49B-85137-AP	-0.495713	1.77956e-23	negative
