# Supplementary material for: Comprehensive analysis of prognosis-related alternative splicing events in ovarian cancer
Source: RNA Biol. 2022 Aug 18;19(1):1007–18. doi: 10.1080/15476286.2022.2113148 (PMC9397453; doi:10.1080/15476286.2022.2113148)
Supplement: Supplemental Material [file KRNB_A_2113148_SM9856.zip › Table 5.xls]

## Sheet: Sheet1
Supplementary Table S5. The SNP-AS regulatory network
SNP ID	AS	cor	pvalue	Regulation	Tag SNP
rs284658	ATP5SL|50073|ES	-0.86	2.64e-81	negative	No
rs2288871	ATP5SL|50073|ES	-0.86	4.16e-81	negative	No
rs3816037	ATP5SL|50073|ES	-0.86	4.16e-81	negative	No
rs12709849	ATP5SL|50073|ES	-0.86	1.78e-80	negative	No
rs4802118	ATP5SL|50073|ES	-0.86	3.64e-80	negative	No
rs1967333	ATP5SL|50073|ES	-0.86	3.64e-80	negative	No
rs284657	ATP5SL|50073|ES	-0.85	2.24e-78	negative	No
rs11083618	ATP5SL|50073|ES	-0.85	2.77e-76	negative	No
rs58057017	ATP5SL|50073|ES	-0.85	2.77e-76	negative	No
rs878082	ATP5SL|50073|ES	-0.84	1.45e-74	negative	Yes
rs2241708	ATP5SL|50073|ES	-0.84	1.69e-74	negative	No
rs11670757	ATP5SL|50073|ES	-0.84	1.83e-74	negative	Yes
rs284661	ATP5SL|50073|ES	-0.84	2.79e-74	negative	Yes
rs2241709	ATP5SL|50073|ES	-0.84	2.94e-74	negative	No
rs2569400	ATP5SL|50073|ES	-0.84	5.43e-74	negative	No
rs4803461	ATP5SL|50073|ES	-0.84	1.47e-73	negative	No
rs284654	ATP5SL|50073|ES	-0.84	1.68e-73	negative	No
rs10417997	ATP5SL|50073|ES	-0.84	1.5e-72	negative	No
rs10586347	ATP5SL|50073|ES	-0.83	1.25e-71	negative	No
rs62117462	ATP5SL|50073|ES	-0.83	3.56e-71	negative	No
rs10413735	ATP5SL|50073|ES	-0.83	3.12e-69	negative	No
rs4803468	ATP5SL|50073|ES	-0.83	3.12e-69	negative	No
rs12982607	ATP5SL|50073|ES	-0.83	3.12e-69	negative	No
rs4803469	ATP5SL|50073|ES	-0.83	3.12e-69	negative	No
rs4802117	ATP5SL|50073|ES	-0.83	4.3e-69	negative	No
rs3786553	ATP5SL|50073|ES	-0.83	5.29e-69	negative	No
rs284652	ATP5SL|50073|ES	-0.83	6.68e-69	negative	No
rs284655	ATP5SL|50073|ES	-0.83	6.68e-69	negative	No
rs4674	ATP5SL|50073|ES	-0.83	6.68e-69	negative	No
rs6508977	ATP5SL|50073|ES	-0.83	8.47e-69	negative	No
rs4803463	ATP5SL|50073|ES	-0.83	8.47e-69	negative	No
rs2241707	ATP5SL|50073|ES	-0.83	8.47e-69	negative	No
rs4803467	ATP5SL|50073|ES	-0.83	1.1e-68	negative	No
rs71181105	ATP5SL|50073|ES	-0.82	1.49e-68	negative	No
rs8105833	ATP5SL|50073|ES	-0.82	1.61e-68	negative	No
rs1967334	ATP5SL|50073|ES	-0.82	1.68e-68	negative	No
rs11883104	ATP5SL|50073|ES	-0.82	1.68e-68	negative	No
rs166925	ATP5SL|50073|ES	-0.82	2.07e-68	negative	No
rs284656	ATP5SL|50073|ES	-0.82	3.44e-68	negative	No
rs284648	ATP5SL|50073|ES	-0.82	4.09e-68	negative	No
rs284649	ATP5SL|50073|ES	-0.82	4.09e-68	negative	No
rs284650	ATP5SL|50073|ES	-0.82	4.09e-68	negative	No
rs284651	ATP5SL|50073|ES	-0.82	6.19e-68	negative	No
rs3217385	ATP5SL|50073|ES	-0.82	9.95e-68	negative	No
rs878083	ATP5SL|50073|ES	-0.82	3.77e-67	negative	No
rs3217386	ATP5SL|50073|ES	-0.82	4.84e-67	negative	No
rs3213861	ATP5SL|50073|ES	-0.82	7.71e-67	negative	No
rs11670583	ATP5SL|50073|ES	-0.82	7.71e-67	negative	Yes
rs11670668	ATP5SL|50073|ES	-0.82	7.71e-67	negative	No
rs284663	ATP5SL|50073|ES	-0.82	8.19e-67	negative	No
rs892044	ATP5SL|50073|ES	-0.82	3.14e-66	negative	No
rs3810174	ATP5SL|50073|ES	-0.82	3.14e-66	negative	Yes
rs4802116	ATP5SL|50073|ES	-0.82	3.14e-66	negative	No
rs3213860	ATP5SL|50073|ES	-0.82	3.88e-66	negative	No
rs3214612	ATP5SL|50073|ES	-0.81	1.07e-65	negative	No
rs11300069	ATP5SL|50073|ES	-0.81	2.74e-65	negative	No
rs2241711	ATP5SL|50073|ES	-0.81	4.79e-65	negative	No
rs62117461	ATP5SL|50073|ES	-0.81	5.78e-65	negative	No
rs2569754	ATP5SL|50073|ES	-0.81	6.85e-65	negative	No
rs59002070	ATP5SL|50073|ES	-0.81	1.23e-64	negative	No
rs7258973	ATP5SL|50073|ES	-0.81	2.19e-64	negative	No
rs2241710	ATP5SL|50073|ES	-0.81	2.58e-63	negative	No
rs2241706	ATP5SL|50073|ES	-0.81	3.14e-63	negative	No
rs11083619	ATP5SL|50073|ES	-0.81	3.14e-63	negative	No
rs144717663	ATP5SL|50073|ES	-0.81	3.14e-63	negative	No
rs4803462	ATP5SL|50073|ES	-0.81	3.24e-63	negative	No
rs10417311	ATP5SL|50073|ES	-0.8	1.18e-62	negative	No
rs10853751	ATP5SL|50073|ES	-0.8	1.18e-62	negative	Yes
rs3214613	ATP5SL|50073|ES	-0.8	1.18e-62	negative	No
rs284662	ATP5SL|50073|ES	-0.8	1.24e-62	negative	Yes
rs12980966	ATP5SL|50073|ES	-0.8	2.32e-62	negative	No
rs10420556	ATP5SL|50073|ES	-0.8	9.69e-62	negative	No
rs10422783	ATP5SL|50073|ES	-0.8	9.69e-62	negative	No
rs11667908	ATP5SL|50073|ES	-0.8	2.12e-61	negative	No
rs11667848	ATP5SL|50073|ES	-0.8	2.12e-61	negative	No
rs2317131	ATP5SL|50073|ES	-0.8	2.28e-61	negative	No
rs1077856	ATP5SL|50073|ES	-0.8	2.28e-61	negative	No
rs10422956	ATP5SL|50073|ES	-0.8	8.83e-61	negative	No
rs11668924	ATP5SL|50073|ES	-0.8	1.05e-60	negative	No
rs7247332	ATP5SL|50073|ES	-0.78	4.71e-57	negative	No
rs17318596	ATP5SL|50073|ES	-0.77	1.95e-54	negative	No
rs8105450	ATP5SL|50073|ES	-0.77	2.47e-54	negative	No
rs7255918	ATP5SL|50073|ES	-0.77	3.84e-54	negative	No
rs13345590	ATP5SL|50073|ES	-0.77	3.88e-54	negative	No
rs3745292	ATP5SL|50073|ES	-0.77	3.88e-54	negative	No
rs7259900	ATP5SL|50073|ES	-0.75	4.01e-50	negative	No
rs4605279	ATP5SL|50073|ES	-0.75	1.1e-49	negative	Yes
rs58351698	ATP5SL|50073|ES	-0.58	3.08e-26	negative	No
rs405281	NUB1|82368|AT	-0.58	2.67e-25	negative	Yes
rs9974286	PIGP|60540|AP	-0.58	1.9e-25	negative	No
rs452310	NUB1|82369|AT	-0.57	3.49e-25	negative	Yes
rs2018521	PIGP|60540|AP	-0.57	5.81e-25	negative	Yes
rs10887024	ATE1|13319|AP	-0.56	3.21e-24	negative	Yes
rs1963413	ATP5SL|50073|ES	-0.56	5.31e-24	negative	No
rs2835633	PIGP|60540|AP	-0.56	4.64e-24	negative	No
rs1053808	PIGP|60540|AP	-0.56	4.64e-24	negative	No
rs2835618	PIGP|60540|AP	-0.56	4.77e-24	negative	No
rs2835635	PIGP|60540|AP	-0.56	5.4e-24	negative	No
rs9975168	PIGP|60540|AP	-0.56	9.25e-24	negative	No
rs1025497	ATP5SL|50073|ES	-0.55	8.6e-23	negative	No
rs4803457	ATP5SL|50073|ES	-0.55	1.22e-22	negative	No
rs2187577	PIGP|60540|AP	-0.55	4.38e-23	negative	No
rs2298685	PIGP|60540|AP	-0.55	6.37e-23	negative	No
rs2835638	PIGP|60540|AP	-0.55	6.37e-23	negative	No
rs9978998	PIGP|60540|AP	-0.55	6.37e-23	negative	No
rs2835639	PIGP|60540|AP	-0.55	6.37e-23	negative	No
rs2835640	PIGP|60540|AP	-0.55	6.37e-23	negative	No
rs2835642	PIGP|60540|AP	-0.55	6.37e-23	negative	No
rs1981433	PIGP|60540|AP	-0.55	6.37e-23	negative	No
rs55992706	PIGP|60540|AP	-0.55	6.85e-23	negative	No
rs55740803	PIGP|60540|AP	-0.55	6.85e-23	negative	No
rs56268364	PIGP|60540|AP	-0.55	6.85e-23	negative	No
rs34168728	PIGP|60540|AP	-0.55	8.87e-23	negative	No
rs10651532	PIGP|60540|AP	-0.55	1.32e-22	negative	No
rs9981715	PIGP|60540|AP	-0.55	1.33e-22	negative	No
rs9985082	PIGP|60540|AP	-0.55	1.33e-22	negative	No
rs8129231	PIGP|60540|AP	-0.55	1.33e-22	negative	No
rs3787788	PIGP|60540|AP	-0.55	1.33e-22	negative	No
rs2000417	PIGP|60540|AP	-0.55	1.33e-22	negative	No
rs2835619	PIGP|60540|AP	-0.55	1.33e-22	negative	No
rs2835620	PIGP|60540|AP	-0.55	1.33e-22	negative	No
rs7275984	PIGP|60540|AP	-0.55	1.33e-22	negative	No
rs3992	PIGP|60540|AP	-0.55	1.33e-22	negative	No
rs2252893	PIGP|60540|AP	-0.55	1.33e-22	negative	No
rs7282195	PIGP|60540|AP	-0.55	1.33e-22	negative	No
rs35199609	PIGP|60540|AP	-0.55	1.35e-22	negative	No
rs2835613	PIGP|60540|AP	-0.55	1.4e-22	negative	No
rs2835621	PIGP|60540|AP	-0.55	1.47e-22	negative	No
rs2835615	PIGP|60540|AP	-0.55	1.51e-22	negative	No
rs13046844	PIGP|60540|AP	-0.55	1.55e-22	negative	No
rs56127106	PIGP|60540|AP	-0.55	1.85e-22	negative	No
rs10154113	PIGP|60540|AP	-0.55	1.87e-22	negative	No
rs2835629	PIGP|60540|AP	-0.55	1.94e-22	negative	No
rs767998	PIGP|60540|AP	-0.55	1.94e-22	negative	No
rs2835634	PIGP|60540|AP	-0.55	1.94e-22	negative	No
rs35023563	PIGP|60540|AP	-0.55	1.94e-22	negative	No
rs1981432	PIGP|60540|AP	-0.55	2.04e-22	negative	No
rs11670143	ATP5SL|50073|ES	-0.54	3.05e-22	negative	No
rs1800470	ATP5SL|50073|ES	-0.54	1.06e-21	negative	No
rs367567	NUB1|82369|AT	-0.54	2.62e-22	negative	Yes
rs74428406	OSCP1|1778|AT	-0.54	9.95e-22	negative	No
rs142003566	OSCP1|1778|AT	-0.54	9.95e-22	negative	No
rs10493072	OSCP1|1778|AT	-0.54	9.95e-22	negative	Yes
rs2156077	PIGP|60540|AP	-0.54	3.07e-22	negative	No
rs1133001	PIGP|60540|AP	-0.54	3.67e-22	negative	No
rs8134466	PIGP|60540|AP	-0.54	3.67e-22	negative	No
rs764175	PIGP|60540|AP	-0.54	3.67e-22	negative	Yes
rs3737540	PIGP|60540|AP	-0.54	5.36e-22	negative	Yes
rs2835630	PIGP|60540|AP	-0.54	5.83e-22	negative	Yes
rs2257091	PIGP|60540|AP	-0.54	5.83e-22	negative	No
rs71311089	PIGP|60540|AP	-0.54	7.43e-22	negative	No
rs2154537	PIGP|60540|AP	-0.54	7.89e-22	negative	No
rs4261789	PIGP|60540|AP	-0.54	7.89e-22	negative	No
rs181070800	PIGP|60540|AP	-0.54	9.16e-22	negative	No
rs185653063	PIGP|60540|AP	-0.54	9.16e-22	negative	No
rs143956321	PIGP|60540|AP	-0.54	9.16e-22	negative	No
rs146697826	PIGP|60540|AP	-0.54	1.28e-21	negative	No
rs4817844	PIGP|60540|AP	-0.54	1.48e-21	negative	No
rs35828883	PIGP|60540|AP	-0.53	4.82e-21	negative	No
rs10470177	PIGP|60540|AP	-0.53	4.82e-21	negative	No
rs180890258	PPP2R3C|27212|RI	-0.53	6.85e-21	negative	No
rs386956	NUB1|82369|AT	-0.52	2.7e-20	negative	Yes
rs116707716	OSCP1|1778|AT	-0.52	1.61e-20	negative	No
rs78467995	OSCP1|1778|AT	-0.52	2.47e-20	negative	No
rs16823045	OSCP1|1778|AT	-0.51	5.21e-19	negative	No
rs16823046	OSCP1|1778|AT	-0.51	5.21e-19	negative	No
rs4705928	P4HA2|73259|AA	-0.51	3.11e-19	negative	No
rs12185870	PIGP|60540|AP	-0.51	5.79e-19	negative	No
rs12185869	PIGP|60540|AP	-0.51	5.79e-19	negative	No
rs17103104	PPP2R3C|27212|RI	-0.51	1.02e-19	negative	Yes
rs142752974	PPP2R3C|27212|RI	-0.51	1.18e-19	negative	No
rs28365850	PPP2R3C|27212|RI	-0.51	3.57e-19	negative	No
rs176939	RNH1|13675|AA	-0.51	4.22e-19	negative	Yes
rs438559	NUB1|82368|AT	-0.5	9.58e-19	negative	Yes
rs146424514	PPP2R3C|27212|RI	-0.5	6.06e-19	negative	No
rs77477310	PPP2R3C|27212|RI	-0.5	8.64e-19	negative	No
rs7144423	PPP2R3C|27212|RI	-0.5	2.24e-18	negative	No
rs28399702	PPP2R3C|27212|RI	-0.5	3.14e-18	negative	No
rs450947	NUB1|82369|AT	-0.49	6.08e-18	negative	Yes
rs365741	NUB1|82369|AT	-0.49	1.2e-17	negative	Yes
rs2032088	PIGP|60540|AP	-0.49	6.41e-18	negative	Yes
rs201977445	PPP2R3C|27212|RI	-0.49	7.66e-18	negative	No
rs11156875	PPP2R3C|27212|RI	-0.49	1.47e-17	negative	Yes
rs941653	PPP2R3C|27212|RI	-0.49	1.89e-17	negative	No
rs2415261	PPP2R3C|27212|RI	-0.49	1.89e-17	negative	No
rs2415262	PPP2R3C|27212|RI	-0.49	2.14e-17	negative	No
rs2835604	PIGP|60540|AP	-0.48	6.67e-17	negative	No
rs2835637	PIGP|60540|AP	-0.48	9.29e-17	negative	No
rs62226463	PIGP|60540|AP	-0.48	9.29e-17	negative	No
rs2835643	PIGP|60540|AP	-0.48	9.29e-17	negative	No
rs79523648	PPP2R3C|27212|RI	-0.48	4.08e-17	negative	No
rs2010648	PPP2R3C|27212|RI	-0.48	6.67e-17	negative	No
rs2046260	FAM49B|85160|ES	-0.47	2e-16	negative	Yes
rs408091	NUB1|82369|AT	-0.47	2.05e-16	negative	No
rs13234689	NUB1|82369|AT	-0.47	4.89e-16	negative	Yes
rs10470176	PIGP|60540|AP	-0.47	1.88e-16	negative	No
rs4453760	PIGP|60540|AP	-0.47	1.88e-16	negative	No
rs1115639	PIGP|60540|AP	-0.47	1.88e-16	negative	No
rs3737424	PIGP|60540|AP	-0.47	2.92e-16	negative	No
rs2000419	PIGP|60540|AP	-0.47	5.23e-16	negative	No
rs2835625	PIGP|60540|AP	-0.47	5.23e-16	negative	No
rs2835626	PIGP|60540|AP	-0.47	5.23e-16	negative	No
rs1344046	PIGP|60540|AP	-0.47	5.23e-16	negative	No
rs5843794	PIGP|60540|AP	-0.47	5.26e-16	negative	No
rs78129710	PIGV|1299|AP	-0.47	3.21e-16	negative	No
rs35861223	PPP2R3C|27212|RI	-0.47	1.24e-16	negative	No
rs35581352	PPP2R3C|27212|RI	-0.47	3.53e-16	negative	No
rs431281	NUB1|82369|AT	-0.46	1.04e-15	negative	No
rs391303	NUB1|82369|AT	-0.46	1.49e-15	negative	No
rs386223	NUB1|82368|AT	-0.46	2.24e-15	negative	Yes
rs2000413	PIGP|60540|AP	-0.46	7.99e-16	negative	No
rs2000416	PIGP|60540|AP	-0.46	7.99e-16	negative	No
rs58008706	PIGP|60540|AP	-0.46	7.99e-16	negative	No
rs11279556	PIGP|60540|AP	-0.46	1.76e-15	negative	No
rs77529451	PPP2R3C|27212|RI	-0.46	1.32e-15	negative	No
rs7156322	PPP2R3C|27212|RI	-0.46	1.63e-15	negative	Yes
rs5014384	PPP2R3C|27212|RI	-0.46	2.09e-15	negative	No
rs4594164	PPP2R3C|27212|RI	-0.46	2.09e-15	negative	Yes
rs10749436	ATE1|13319|AP	-0.45	1.26e-14	negative	No
rs58115588	OSCP1|1778|AT	-0.45	4.45e-15	negative	No
rs9978203	PIGP|60540|AP	-0.45	3.63e-15	negative	No
rs12185849	PIGP|60540|AP	-0.45	3.88e-15	negative	No
rs34159226	PIGP|60540|AP	-0.45	4.09e-15	negative	No
rs2835624	PIGP|60540|AP	-0.45	7.48e-15	negative	Yes
rs1344047	PIGP|60540|AP	-0.45	1.23e-14	negative	No
rs57075379	PPP2R3C|27212|RI	-0.45	3.26e-15	negative	No
rs79436302	PPP2R3C|27212|RI	-0.45	3.26e-15	negative	No
rs79199019	PPP2R3C|27212|RI	-0.45	3.26e-15	negative	No
rs114200987	PPP2R3C|27212|RI	-0.45	3.26e-15	negative	No
rs2415260	PPP2R3C|27212|RI	-0.45	4.38e-15	negative	No
rs2143950	PPP2R3C|27212|RI	-0.45	4.43e-15	negative	No
rs7153626	PPP2R3C|27212|RI	-0.45	4.82e-15	negative	No
rs79888893	PPP2R3C|27212|RI	-0.45	4.82e-15	negative	No
rs78207779	PPP2R3C|27212|RI	-0.45	8.15e-15	negative	No
rs77803033	PPP2R3C|27212|RI	-0.45	1.14e-14	negative	No
rs8007274	PPP2R3C|27212|RI	-0.45	1.14e-14	negative	No
rs8009093	PPP2R3C|27212|RI	-0.45	1.14e-14	negative	No
rs5807807	PPP2R3C|27212|RI	-0.45	1.14e-14	negative	No
rs1028449	PPP2R3C|27212|RI	-0.45	1.14e-14	negative	No
rs5807808	PPP2R3C|27212|RI	-0.45	1.14e-14	negative	No
rs7935013	RNH1|13675|AA	-0.45	3.14e-15	negative	Yes
rs10887025	ATE1|13319|AP	-0.44	2.85e-14	negative	No
rs3806289	OSCP1|1778|AT	-0.44	1.99e-14	negative	Yes
rs61125355	PPP2R3C|27212|RI	-0.44	2.6e-14	negative	No
rs7145883	PPP2R3C|27212|RI	-0.44	2.77e-14	negative	No
rs12587376	PPP2R3C|27212|RI	-0.44	2.77e-14	negative	No
rs8014377	PPP2R3C|27212|RI	-0.44	2.77e-14	negative	Yes
rs3809449	PPP2R3C|27212|RI	-0.44	3.09e-14	negative	No
rs76767804	PPP2R3C|27212|RI	-0.44	3.09e-14	negative	No
rs7149177	PPP2R3C|27212|RI	-0.44	3.23e-14	negative	No
rs8013540	PPP2R3C|27212|RI	-0.44	3.27e-14	negative	No
rs60693825	PPP2R3C|27212|RI	-0.44	3.27e-14	negative	No
rs80031420	PPP2R3C|27212|RI	-0.44	4.78e-14	negative	No
rs146021364	PPP2R3C|27212|RI	-0.44	4.78e-14	negative	No
rs79702597	PPP2R3C|27212|RI	-0.44	4.78e-14	negative	No
rs76648045	PPP2R3C|27212|RI	-0.44	4.78e-14	negative	No
rs710616	FAM49B|85160|ES	-0.43	1.25e-13	negative	No
rs436414	NUB1|82369|AT	-0.43	7.11e-14	negative	No
rs367191	NUB1|82368|AT	-0.43	1.12e-13	negative	Yes
rs138406724	PPP2R3C|27212|RI	-0.43	6.57e-14	negative	No
rs7145474	PPP2R3C|27212|RI	-0.43	6.68e-14	negative	No
rs75889859	PPP2R3C|27212|RI	-0.43	7.17e-14	negative	No
rs79403677	PPP2R3C|27212|RI	-0.43	7.17e-14	negative	No
rs7154306	PPP2R3C|27212|RI	-0.43	1.3e-13	negative	No
rs11427010	PPP2R3C|27212|RI	-0.43	1.3e-13	negative	No
rs7160160	PPP2R3C|27212|RI	-0.43	1.3e-13	negative	No
rs12589079	PPP2R3C|27212|RI	-0.43	1.3e-13	negative	No
rs56660327	PPP2R3C|27212|RI	-0.43	1.95e-13	negative	No
rs3918003	OSCP1|1778|AT	-0.42	8.67e-13	negative	Yes
rs79288297	PPP2R3C|27212|RI	-0.42	2.76e-13	negative	No
rs870957	RASSF4|11352|AA	-0.42	7.38e-13	negative	Yes
rs8103493	ATP5SL|50073|ES	-0.41	3.09e-12	negative	No
rs3918000	OSCP1|1778|AT	-0.41	1.64e-12	negative	No
rs58770366	PPP2R3C|27212|RI	-0.41	1.36e-12	negative	No
rs871043	RASSF4|11352|AA	-0.41	1.41e-12	negative	No
rs914703	RASSF4|11352|AA	-0.41	2.91e-12	negative	No
rs10908456	ADAM15|7921|ES	-0.4	9.89e-12	negative	Yes
rs4803459	ATP5SL|50073|ES	-0.4	1.35e-11	negative	No
rs143117830	CALML4|31356|ES	-0.4	7.68e-12	negative	No
rs12887779	PPP2R3C|27212|RI	-0.4	7.95e-12	negative	No
rs34737707	PPP2R3C|27212|RI	-0.4	7.95e-12	negative	No
rs55977244	PPP2R3C|27212|RI	-0.4	1.26e-11	negative	No
rs12892552	PPP2R3C|27212|RI	-0.4	1.36e-11	negative	No
rs61136372	PPP2R3C|27212|RI	-0.4	1.36e-11	negative	No
rs3757423	REPIN1|82242|AD	-0.4	1.29e-11	negative	Yes
rs7368345	ADAM15|7921|ES	-0.39	3.25e-11	negative	Yes
rs10887033	ATE1|13319|AP	-0.39	2.34e-11	negative	Yes
rs11200288	ATE1|13319|AP	-0.39	3.18e-11	negative	No
rs10887029	ATE1|13319|AP	-0.39	4.19e-11	negative	No
rs71400390	CALML4|31356|ES	-0.39	3.01e-11	negative	No
rs55953911	CALML4|31356|ES	-0.39	3.01e-11	negative	No
rs150990170	CALML4|31356|ES	-0.39	3.01e-11	negative	No
rs140812574	CALML4|31356|ES	-0.39	3.01e-11	negative	No
rs142307617	CALML4|31356|ES	-0.39	3.01e-11	negative	No
rs149801778	CALML4|31356|ES	-0.39	3.01e-11	negative	No
rs11639222	CALML4|31356|ES	-0.39	3.01e-11	negative	No
rs8037724	CALML4|31356|ES	-0.39	3.01e-11	negative	No
rs8037734	CALML4|31356|ES	-0.39	3.01e-11	negative	No
rs8024471	CALML4|31356|ES	-0.39	3.01e-11	negative	No
rs867483	CALML4|31356|ES	-0.39	3.01e-11	negative	No
rs66513875	CALML4|31356|ES	-0.39	3.01e-11	negative	No
rs7182574	CALML4|31356|ES	-0.39	3.01e-11	negative	No
rs7162452	CALML4|31356|ES	-0.39	4.45e-11	negative	No
rs7163274	CALML4|31356|ES	-0.39	4.45e-11	negative	No
rs11071996	CALML4|31356|ES	-0.39	4.45e-11	negative	No
rs36078623	CALML4|31356|ES	-0.39	4.84e-11	negative	No
rs3787168	CPNE1|59205|AD	-0.39	1.58e-11	negative	Yes
rs6060539	CPNE1|59205|AD	-0.39	3e-11	negative	No
rs6060565	CPNE1|59205|AD	-0.39	3.06e-11	negative	No
rs6121026	CPNE1|59205|AD	-0.39	3.07e-11	negative	No
rs6058291	CPNE1|59205|AD	-0.39	4.38e-11	negative	No
rs6060541	CPNE1|59205|AD	-0.39	4.38e-11	negative	No
rs6058293	CPNE1|59205|AD	-0.39	4.38e-11	negative	No
rs6121018	CPNE1|59205|AD	-0.39	4.38e-11	negative	No
rs6060542	CPNE1|59205|AD	-0.39	4.38e-11	negative	No
rs6121020	CPNE1|59205|AD	-0.39	4.38e-11	negative	No
rs2295355	CPNE1|59205|AD	-0.39	4.38e-11	negative	No
rs6058294	CPNE1|59205|AD	-0.39	4.38e-11	negative	No
rs35246017	CPNE1|59205|AD	-0.39	4.38e-11	negative	No
rs3841689	CPNE1|59205|AD	-0.39	4.38e-11	negative	No
rs3056722	CPNE1|59205|AD	-0.39	4.38e-11	negative	No
rs55745216	CPNE1|59205|AD	-0.39	4.38e-11	negative	No
rs6058297	CPNE1|59205|AD	-0.39	4.38e-11	negative	No
rs11697903	CPNE1|59205|AD	-0.39	4.38e-11	negative	No
rs28875933	CPNE1|59205|AD	-0.39	4.38e-11	negative	No
rs61771041	OSCP1|1778|AT	-0.39	2.36e-11	negative	No
rs2000415	PIGP|60540|AP	-0.39	4.52e-11	negative	No
rs28397987	PPP2R3C|27212|RI	-0.39	1.73e-11	negative	Yes
rs12881698	PPP2R3C|27212|RI	-0.39	1.9e-11	negative	No
rs12887248	PPP2R3C|27212|RI	-0.39	1.9e-11	negative	No
rs34286037	PPP2R3C|27212|RI	-0.39	2.49e-11	negative	No
rs10908455	ADAM15|7921|ES	-0.38	5.65e-11	negative	Yes
rs11466313	ATP5SL|50073|ES	-0.38	8.09e-11	negative	No
rs4803458	ATP5SL|50073|ES	-0.38	8.09e-11	negative	No
rs12462166	ATP5SL|50073|ES	-0.38	1.43e-10	negative	No
rs12983775	ATP5SL|50073|ES	-0.38	1.43e-10	negative	No
rs150460951	ATP5SL|50073|ES	-0.38	1.53e-10	negative	No
rs142172139	CALML4|31356|ES	-0.38	8.13e-11	negative	No
rs6060519	CPNE1|59205|AD	-0.38	8e-11	negative	No
rs7362471	CPNE1|59205|AD	-0.38	1.04e-10	negative	No
rs7266438	CPNE1|59205|AD	-0.38	1.22e-10	negative	No
rs6058285	CPNE1|59205|AD	-0.38	1.22e-10	negative	No
rs6579255	CPNE1|59205|AD	-0.38	1.22e-10	negative	No
rs6121015	CPNE1|59205|AD	-0.38	1.51e-10	negative	No
rs1040695	CPNE1|59205|AD	-0.38	1.51e-10	negative	No
rs6058290	CPNE1|59205|AD	-0.38	1.51e-10	negative	No
rs10211771	CPNE1|59205|AD	-0.38	1.54e-10	negative	Yes
rs2207889	CPNE1|59205|AD	-0.38	1.62e-10	negative	No
rs3787164	CPNE1|59205|AD	-0.38	1.62e-10	negative	No
rs3787165	CPNE1|59205|AD	-0.38	1.62e-10	negative	No
rs406308	NUB1|82369|AT	-0.38	1.43e-10	negative	No
rs78950058	OSCP1|1778|AT	-0.38	1.05e-10	negative	No
rs61771050	OSCP1|1778|AT	-0.38	1.1e-10	negative	No
rs57413616	OSCP1|1778|AT	-0.38	1.1e-10	negative	No
rs16822829	OSCP1|1778|AT	-0.38	1.14e-10	negative	No
rs871469	OSCP1|1778|AT	-0.38	1.41e-10	negative	No
rs3931588	OSCP1|1778|AT	-0.38	1.72e-10	negative	No
rs79698726	PPP2R3C|27212|RI	-0.38	6.08e-11	negative	No
rs80338392	PPP2R3C|27212|RI	-0.38	7.89e-11	negative	No
rs62625038	PPP2R3C|27212|RI	-0.38	7.89e-11	negative	No
rs79206825	PPP2R3C|27212|RI	-0.38	7.89e-11	negative	No
rs117720204	PPP2R3C|27212|RI	-0.38	7.89e-11	negative	No
rs77772792	PPP2R3C|27212|RI	-0.38	1.35e-10	negative	No
rs11200271	ATE1|13319|AP	-0.37	2.02e-10	negative	No
rs10788226	ATE1|13319|AP	-0.37	2.39e-10	negative	Yes
rs11351821	ATE1|13319|AP	-0.37	2.39e-10	negative	No
rs2420974	ATE1|13319|AP	-0.37	3e-10	negative	No
rs1800469	ATP5SL|50073|ES	-0.37	1.89e-10	negative	Yes
rs1982072	ATP5SL|50073|ES	-0.37	2.19e-10	negative	No
rs6060518	CPNE1|59205|AD	-0.37	2.24e-10	negative	No
rs6058281	CPNE1|59205|AD	-0.37	2.48e-10	negative	No
rs6060515	CPNE1|59205|AD	-0.37	2.48e-10	negative	No
rs111684926	CPNE1|59205|AD	-0.37	2.48e-10	negative	No
rs6060516	CPNE1|59205|AD	-0.37	2.48e-10	negative	Yes
rs36077529	CPNE1|59205|AD	-0.37	2.48e-10	negative	No
rs6058283	CPNE1|59205|AD	-0.37	2.48e-10	negative	No
rs2425083	CPNE1|59205|AD	-0.37	2.96e-10	negative	No
rs2425091	CPNE1|59205|AD	-0.37	2.96e-10	negative	No
rs2425097	CPNE1|59205|AD	-0.37	2.96e-10	negative	No
rs6058305	CPNE1|59205|AD	-0.37	2.96e-10	negative	No
rs59788381	CPNE1|59205|AD	-0.37	2.96e-10	negative	No
rs2425105	CPNE1|59205|AD	-0.37	2.96e-10	negative	No
rs2425112	CPNE1|59205|AD	-0.37	2.96e-10	negative	No
rs2425115	CPNE1|59205|AD	-0.37	2.96e-10	negative	No
rs2425096	CPNE1|59205|AD	-0.37	3.07e-10	negative	No
rs2425073	CPNE1|59205|AD	-0.37	3.78e-10	negative	Yes
rs6060562	CPNE1|59205|AD	-0.37	3.98e-10	negative	No
rs3841688	CPNE1|59205|AD	-0.37	4.25e-10	negative	No
rs375192	NUB1|82369|AT	-0.37	2.65e-10	negative	No
rs400256	NUB1|82369|AT	-0.37	3.55e-10	negative	No
rs411296	NUB1|82369|AT	-0.37	3.87e-10	negative	No
rs6662907	OSCP1|1778|AT	-0.37	3.41e-10	negative	No
rs16822888	OSCP1|1777|AT	-0.37	4.35e-10	negative	Yes
rs4361509	P4HA2|73259|AA	-0.37	3.49e-10	negative	Yes
rs2278398	P4HA2|73259|AA	-0.37	5.72e-10	negative	Yes
rs7155696	PPP2R3C|27212|RI	-0.37	1.83e-10	negative	No
rs7144617	PPP2R3C|27212|RI	-0.37	1.83e-10	negative	Yes
rs71421921	PPP2R3C|27212|RI	-0.37	1.83e-10	negative	No
rs8010299	PPP2R3C|27212|RI	-0.37	2.15e-10	negative	No
rs72680650	PPP2R3C|27212|RI	-0.37	2.19e-10	negative	No
rs4456414	PPP2R3C|27212|RI	-0.37	3.09e-10	negative	No
rs10682052	PPP2R3C|27212|RI	-0.37	3.09e-10	negative	No
rs9672061	PPP2R3C|27212|RI	-0.37	3.09e-10	negative	No
rs7142489	PPP2R3C|27212|RI	-0.37	3.09e-10	negative	Yes
rs8006583	PPP2R3C|27212|RI	-0.37	3.09e-10	negative	No
rs8006935	PPP2R3C|27212|RI	-0.37	3.09e-10	negative	No
rs77262868	PPP2R3C|27212|RI	-0.37	4.43e-10	negative	No
rs11845837	PPP2R3C|27212|RI	-0.37	4.43e-10	negative	No
rs72664807	PPP2R3C|27212|RI	-0.37	5.31e-10	negative	No
rs10793574	RASSF4|11352|AA	-0.37	2.72e-10	negative	No
rs1001848	ADAM15|7921|ES	-0.36	5.84e-10	negative	Yes
rs4390169	ADAM15|7921|ES	-0.36	1.07e-09	negative	No
rs4745	ADAM15|7921|ES	-0.36	1.49e-09	negative	Yes
rs2241712	ATP5SL|50073|ES	-0.36	1.78e-09	negative	No
rs1549933	ATP5SL|50073|ES	-0.36	1.78e-09	negative	No
rs9797885	ATP5SL|50073|ES	-0.36	1.78e-09	negative	No
rs11629609	CALML4|31356|ES	-0.36	1.1e-09	negative	Yes
rs6058282	CPNE1|59205|AD	-0.36	7.46e-10	negative	No
rs12480622	CPNE1|59205|AD	-0.36	7.97e-10	negative	No
rs6060553	CPNE1|59205|AD	-0.36	8.02e-10	negative	No
rs6060586	CPNE1|59205|AD	-0.36	1.06e-09	negative	No
rs72096088	CPNE1|59205|AD	-0.36	1.52e-09	negative	No
rs1970576	CPNE1|59205|AD	-0.36	1.65e-09	negative	No
rs421635	NUB1|82369|AT	-0.36	8.97e-10	negative	Yes
rs414168	NUB1|82369|AT	-0.36	1.02e-09	negative	No
rs3007217	OSCP1|1778|AT	-0.36	7.82e-10	negative	Yes
rs3007216	OSCP1|1778|AT	-0.36	1.16e-09	negative	No
rs6896703	P4HA2|73259|AA	-0.36	6.44e-10	negative	No
rs2835616	PIGP|60540|AP	-0.36	5.92e-10	negative	Yes
rs144582418	PIGV|1299|AP	-0.36	1.6e-09	negative	No
rs12742519	PIGV|1299|AP	-0.36	1.6e-09	negative	No
rs9671773	PPP2R3C|27212|RI	-0.36	6.67e-10	negative	No
rs8010838	PPP2R3C|27212|RI	-0.36	6.67e-10	negative	No
rs17103005	PPP2R3C|27212|RI	-0.36	1.4e-09	negative	No
rs11851907	PPP2R3C|27212|RI	-0.36	1.6e-09	negative	No
rs1056879	PPP2R3C|27212|RI	-0.36	1.6e-09	negative	No
rs2236167	PPP2R3C|27212|RI	-0.36	1.6e-09	negative	Yes
rs2899830	PPP2R3C|27212|RI	-0.36	1.6e-09	negative	No
rs56027918	PPP2R3C|27212|RI	-0.36	1.6e-09	negative	No
rs7158416	PPP2R3C|27212|RI	-0.36	1.6e-09	negative	No
rs7158634	PPP2R3C|27212|RI	-0.36	1.6e-09	negative	No
rs28765972	PPP2R3C|27212|RI	-0.36	1.6e-09	negative	No
rs11239301	RASSF4|11352|AA	-0.36	6.7e-10	negative	No
rs11668109	ATP5SL|50073|ES	-0.35	2.1e-09	negative	No
rs10681998	CALML4|31356|ES	-0.35	2.87e-09	negative	No
rs2169215	CALML4|31356|ES	-0.35	2.87e-09	negative	Yes
rs7167918	CALML4|31356|ES	-0.35	3.19e-09	negative	Yes
rs3787166	CPNE1|59205|AD	-0.35	2.13e-09	negative	Yes
rs3838013	CPNE1|59205|AD	-0.35	2.68e-09	negative	No
rs6060529	CPNE1|59205|AD	-0.35	2.68e-09	negative	No
rs6060530	CPNE1|59205|AD	-0.35	2.68e-09	negative	No
rs10649224	CPNE1|59205|AD	-0.35	2.68e-09	negative	No
rs4519606	CPNE1|59205|AD	-0.35	4.06e-09	negative	No
rs1114170	MTHFS|32161|AD	-0.35	3.24e-09	negative	Yes
rs394259	NUB1|82369|AT	-0.35	1.89e-09	negative	Yes
rs439218	NUB1|82369|AT	-0.35	2.19e-09	negative	No
rs379931	NUB1|82369|AT	-0.35	3.26e-09	negative	Yes
rs7795959	NUB1|82368|AT	-0.35	3.85e-09	negative	Yes
rs6679885	OSCP1|1778|AT	-0.35	3.7e-09	negative	No
rs8014091	PPP2R3C|27212|RI	-0.35	2.57e-09	negative	No
rs1961195	PPP2R3C|27212|RI	-0.35	2.69e-09	negative	No
rs74970204	PPP2R3C|27212|RI	-0.35	5.06e-09	negative	No
rs67651384	RIC3|14220|AT	-0.35	5.32e-09	negative	No
rs201910396	C1orf86|90747|ES	-0.34	5.8e-09	negative	No
rs9442619	C1orf86|90747|ES	-0.34	7.13e-09	negative	No
rs3123592	C1orf86|90747|ES	-0.34	7.13e-09	negative	Yes
rs34944978	C1orf86|90747|ES	-0.34	9.16e-09	negative	No
rs6060525	CPNE1|59205|AD	-0.34	6.15e-09	negative	No
rs2425117	CPNE1|59205|AD	-0.34	7.23e-09	negative	No
rs2425127	CPNE1|59205|AD	-0.34	1.25e-08	negative	No
rs2425126	CPNE1|59205|AD	-0.34	1.49e-08	negative	No
rs12908790	MTHFS|32161|AD	-0.34	6.26e-09	negative	Yes
rs7778047	NUB1|82368|AT	-0.34	1.12e-08	negative	Yes
rs10215283	NUB1|82369|AT	-0.34	1.27e-08	negative	Yes
rs4652910	OSCP1|1778|AT	-0.34	7.63e-09	negative	No
rs16822798	OSCP1|1777|AT	-0.34	8.88e-09	negative	No
rs373613455	OSCP1|1778|AT	-0.34	1.08e-08	negative	No
rs4653185	OSCP1|1778|AT	-0.34	1.08e-08	negative	No
rs61770988	OSCP1|1778|AT	-0.34	1.08e-08	negative	No
rs11263879	OSCP1|1778|AT	-0.34	1.29e-08	negative	No
rs11263880	OSCP1|1778|AT	-0.34	1.29e-08	negative	No
rs11263881	OSCP1|1778|AT	-0.34	1.29e-08	negative	No
rs11263882	OSCP1|1778|AT	-0.34	1.29e-08	negative	No
rs11263883	OSCP1|1778|AT	-0.34	1.29e-08	negative	No
rs56690092	OSCP1|1778|AT	-0.34	1.29e-08	negative	No
rs61465642	OSCP1|1778|AT	-0.34	1.29e-08	negative	No
rs59196275	OSCP1|1778|AT	-0.34	1.29e-08	negative	No
rs56755250	OSCP1|1778|AT	-0.34	1.29e-08	negative	No
rs16822801	OSCP1|1778|AT	-0.34	1.29e-08	negative	Yes
rs6425985	OSCP1|1778|AT	-0.34	1.29e-08	negative	No
rs6684524	OSCP1|1778|AT	-0.34	1.29e-08	negative	No
rs12239066	OSCP1|1778|AT	-0.34	1.29e-08	negative	No
rs1883660	PIGV|1299|AP	-0.34	9.93e-09	negative	Yes
rs7153331	PPP2R3C|27212|RI	-0.34	6.26e-09	negative	No
rs7153550	PPP2R3C|27212|RI	-0.34	6.26e-09	negative	No
rs12879871	PPP2R3C|27212|RI	-0.34	1.37e-08	negative	No
rs8019351	PPP2R3C|27212|RI	-0.34	1.57e-08	negative	No
rs75903879	PPP2R3C|27212|RI	-0.34	1.57e-08	negative	No
rs16936374	RIC3|14220|AT	-0.34	1.25e-08	negative	Yes
rs1541	SLC39A1|7767|RI	-0.34	5.73e-09	negative	No
rs11264522	SLC39A1|7767|RI	-0.34	6.58e-09	negative	No
rs7527406	SLC39A1|7767|RI	-0.34	6.58e-09	negative	No
rs6427334	SLC39A1|7767|RI	-0.34	6.58e-09	negative	No
rs3123594	C1orf86|90747|ES	-0.33	2.35e-08	negative	No
rs3128305	C1orf86|90747|ES	-0.33	2.47e-08	negative	No
rs3107124	C1orf86|90747|ES	-0.33	2.65e-08	negative	No
rs12094159	C1orf86|90747|ES	-0.33	3.97e-08	negative	No
rs12905763	CALML4|31356|ES	-0.33	2.49e-08	negative	No
rs2425111	CPNE1|59205|AD	-0.33	1.57e-08	negative	No
rs2425114	CPNE1|59205|AD	-0.33	1.57e-08	negative	No
rs2425116	CPNE1|59205|AD	-0.33	1.57e-08	negative	No
rs2425118	CPNE1|59205|AD	-0.33	1.57e-08	negative	Yes
rs2425120	CPNE1|59205|AD	-0.33	1.57e-08	negative	No
rs6058312	CPNE1|59205|AD	-0.33	1.57e-08	negative	No
rs56392905	CPNE1|59205|AD	-0.33	1.57e-08	negative	No
rs7268253	CPNE1|59205|AD	-0.33	1.57e-08	negative	No
rs200376506	CPNE1|59205|AD	-0.33	1.57e-08	negative	No
rs11406792	CPNE1|59205|AD	-0.33	1.57e-08	negative	No
rs2425121	CPNE1|59205|AD	-0.33	1.57e-08	negative	No
rs11167274	CPNE1|59205|AD	-0.33	1.57e-08	negative	No
rs2425122	CPNE1|59205|AD	-0.33	1.57e-08	negative	Yes
rs2066066	CPNE1|59205|AD	-0.33	1.57e-08	negative	No
rs2425123	CPNE1|59205|AD	-0.33	1.57e-08	negative	No
rs6060592	CPNE1|59205|AD	-0.33	1.67e-08	negative	No
rs2425084	CPNE1|59205|AD	-0.33	1.75e-08	negative	No
rs2425086	CPNE1|59205|AD	-0.33	1.75e-08	negative	No
rs2425088	CPNE1|59205|AD	-0.33	1.75e-08	negative	No
rs2425089	CPNE1|59205|AD	-0.33	1.75e-08	negative	No
rs2425090	CPNE1|59205|AD	-0.33	1.75e-08	negative	No
rs35547638	CPNE1|59205|AD	-0.33	1.75e-08	negative	No
rs2425092	CPNE1|59205|AD	-0.33	1.75e-08	negative	No
rs2425093	CPNE1|59205|AD	-0.33	1.75e-08	negative	No
rs2425094	CPNE1|59205|AD	-0.33	1.75e-08	negative	No
rs59064961	CPNE1|59205|AD	-0.33	1.75e-08	negative	No
rs2425100	CPNE1|59205|AD	-0.33	1.75e-08	negative	No
rs6060580	CPNE1|59205|AD	-0.33	1.75e-08	negative	No
rs2425103	CPNE1|59205|AD	-0.33	1.75e-08	negative	No
rs56941405	CPNE1|59205|AD	-0.33	1.75e-08	negative	No
rs2425106	CPNE1|59205|AD	-0.33	1.75e-08	negative	No
rs377233647	CPNE1|59205|AD	-0.33	1.75e-08	negative	No
rs57007891	CPNE1|59205|AD	-0.33	1.75e-08	negative	No
rs12480194	CPNE1|59205|AD	-0.33	1.75e-08	negative	No
rs11472231	CPNE1|59205|AD	-0.33	1.75e-08	negative	No
rs2425109	CPNE1|59205|AD	-0.33	1.75e-08	negative	No
rs147008593	CPNE1|59205|AD	-0.33	1.86e-08	negative	No
rs2425072	CPNE1|59205|AD	-0.33	1.9e-08	negative	No
rs2425119	CPNE1|59205|AD	-0.33	2.1e-08	negative	No
rs2425079	CPNE1|59205|AD	-0.33	2.11e-08	negative	No
rs2425081	CPNE1|59205|AD	-0.33	2.11e-08	negative	No
rs6060566	CPNE1|59205|AD	-0.33	2.97e-08	negative	No
rs6060567	CPNE1|59205|AD	-0.33	2.97e-08	negative	No
rs17092980	CPNE1|59205|AD	-0.33	2.97e-08	negative	No
rs6058302	CPNE1|59205|AD	-0.33	2.97e-08	negative	No
rs6060569	CPNE1|59205|AD	-0.33	2.97e-08	negative	No
rs6060570	CPNE1|59205|AD	-0.33	2.97e-08	negative	No
rs761826	CPNE1|59205|AD	-0.33	4.09e-08	negative	Yes
rs16971376	MTHFS|32161|AD	-0.33	2.84e-08	negative	Yes
rs10952308	NUB1|82369|AT	-0.33	4.32e-08	negative	Yes
rs2136188	P4HA2|73259|AA	-0.33	3.76e-08	negative	Yes
rs59696858	PPP2R3C|27212|RI	-0.33	2.66e-08	negative	No
rs10769880	RIC3|14220|AT	-0.33	2.14e-08	negative	Yes
rs11200277	ATE1|13320|AP	-0.32	6.1e-08	negative	Yes
rs6585770	ATE1|13320|AP	-0.32	1.07e-07	negative	No
rs116521083	ATE1|13320|AP	-0.32	1.07e-07	negative	No
rs4589226	ATE1|13320|AP	-0.32	1.07e-07	negative	No
rs34738294	ATE1|13320|AP	-0.32	1.07e-07	negative	No
rs74984461	ATE1|13320|AP	-0.32	1.07e-07	negative	No
rs5788522	ATE1|13320|AP	-0.32	1.07e-07	negative	No
rs12258234	ATE1|13320|AP	-0.32	1.07e-07	negative	No
rs11200283	ATE1|13320|AP	-0.32	1.07e-07	negative	No
rs11200285	ATE1|13320|AP	-0.32	1.07e-07	negative	No
rs75831447	ATE1|13320|AP	-0.32	1.07e-07	negative	No
rs145827480	ATE1|13320|AP	-0.32	1.07e-07	negative	No
rs79960726	ATE1|13320|AP	-0.32	1.07e-07	negative	No
rs199949582	ATE1|13320|AP	-0.32	1.07e-07	negative	No
rs3737633	C1orf86|90747|ES	-0.32	4.45e-08	negative	No
rs3128304	C1orf86|90747|ES	-0.32	4.84e-08	negative	No
rs3128306	C1orf86|90747|ES	-0.32	4.84e-08	negative	No
rs3052	C1orf86|90747|ES	-0.32	4.84e-08	negative	No
rs3128307	C1orf86|90747|ES	-0.32	4.84e-08	negative	No
rs3128308	C1orf86|90747|ES	-0.32	4.84e-08	negative	No
rs148522377	C1orf86|90747|ES	-0.32	5.38e-08	negative	No
rs9442616	C1orf86|90747|ES	-0.32	5.44e-08	negative	No
rs761825	CPNE1|59205|AD	-0.32	6.63e-08	negative	Yes
rs28826336	CPNE1|59205|AD	-0.32	7.1e-08	negative	No
rs2425102	CPNE1|59205|AD	-0.32	7.4e-08	negative	No
rs6060558	CPNE1|59205|AD	-0.32	8.99e-08	negative	No
rs6060560	CPNE1|59205|AD	-0.32	8.99e-08	negative	No
rs7268195	CPNE1|59205|AD	-0.32	9.32e-08	negative	No
rs11698796	CPNE1|59205|AD	-0.32	1.03e-07	negative	No
rs111677088	CPNE1|59205|AD	-0.32	1.03e-07	negative	No
rs1047636	KBTBD3|18560|ES	-0.32	9.4e-08	negative	Yes
rs60721456	MDH2|117319|ES	-0.32	6.51e-08	negative	No
rs17103034	PPP2R3C|27212|RI	-0.32	7.8e-08	negative	No
rs8006884	PPP2R3C|27212|RI	-0.32	7.8e-08	negative	No
rs8005406	PPP2R3C|27212|RI	-0.32	1.09e-07	negative	No
rs17173681	REPIN1|82242|AD	-0.32	5.47e-08	negative	Yes
rs11200269	ATE1|13320|AP	-0.31	1.26e-07	negative	No
rs12242475	ATE1|13320|AP	-0.31	1.26e-07	negative	No
rs11498944	ATE1|13320|AP	-0.31	1.26e-07	negative	No
rs12267347	ATE1|13320|AP	-0.31	1.26e-07	negative	No
rs12260556	ATE1|13320|AP	-0.31	1.26e-07	negative	No
rs12253007	ATE1|13320|AP	-0.31	1.26e-07	negative	No
rs55701321	ATE1|13320|AP	-0.31	1.26e-07	negative	No
rs74318512	ATE1|13320|AP	-0.31	1.26e-07	negative	No
rs12257207	ATE1|13320|AP	-0.31	1.26e-07	negative	No
rs7916008	ATE1|13320|AP	-0.31	1.26e-07	negative	No
rs7916380	ATE1|13320|AP	-0.31	1.26e-07	negative	No
rs7920024	ATE1|13320|AP	-0.31	1.26e-07	negative	No
rs28660990	ATE1|13320|AP	-0.31	1.26e-07	negative	No
rs79865971	ATE1|13320|AP	-0.31	1.33e-07	negative	No
rs11200268	ATE1|13320|AP	-0.31	1.39e-07	negative	No
rs34971948	ATE1|13319|AP	-0.31	1.42e-07	negative	No
rs77269596	ATE1|13320|AP	-0.31	1.65e-07	negative	No
rs78176984	ATE1|13320|AP	-0.31	1.78e-07	negative	No
rs76573813	ATE1|13320|AP	-0.31	1.78e-07	negative	No
rs12246693	ATE1|13320|AP	-0.31	2.06e-07	negative	No
rs12246756	ATE1|13320|AP	-0.31	2.06e-07	negative	No
rs11200286	ATE1|13320|AP	-0.31	2.06e-07	negative	No
rs75774019	ATE1|13320|AP	-0.31	2.06e-07	negative	No
rs12248806	ATE1|13320|AP	-0.31	2.06e-07	negative	No
rs12255832	ATE1|13320|AP	-0.31	2.06e-07	negative	Yes
rs71966879	ATE1|13320|AP	-0.31	2.06e-07	negative	No
rs12247367	ATE1|13320|AP	-0.31	2.06e-07	negative	No
rs74593224	ATE1|13320|AP	-0.31	2.06e-07	negative	No
rs12240306	ATE1|13320|AP	-0.31	2.06e-07	negative	Yes
rs12240308	ATE1|13320|AP	-0.31	2.06e-07	negative	No
rs80098803	ATE1|13320|AP	-0.31	2.06e-07	negative	No
rs35171498	ATE1|13319|AP	-0.31	2.08e-07	negative	No
rs12241339	ATE1|13320|AP	-0.31	2.17e-07	negative	No
rs11200265	ATE1|13320|AP	-0.31	2.24e-07	negative	No
rs28448726	ATE1|13320|AP	-0.31	2.35e-07	negative	No
rs74570569	ATE1|13320|AP	-0.31	2.35e-07	negative	No
rs138924981	ATE1|13320|AP	-0.31	2.35e-07	negative	No
rs12264243	ATE1|13320|AP	-0.31	2.35e-07	negative	No
rs7076727	ATE1|13320|AP	-0.31	2.35e-07	negative	No
rs7076882	ATE1|13320|AP	-0.31	2.35e-07	negative	No
rs7077035	ATE1|13320|AP	-0.31	2.35e-07	negative	No
rs10887022	ATE1|13319|AP	-0.31	2.37e-07	negative	No
rs28586586	ATE1|13320|AP	-0.31	2.49e-07	negative	No
rs6585776	ATE1|13319|AP	-0.31	2.53e-07	negative	Yes
rs11812208	ATE1|13320|AP	-0.31	2.62e-07	negative	No
rs113313547	ATE1|13320|AP	-0.31	2.62e-07	negative	No
rs77447688	ATE1|13320|AP	-0.31	2.62e-07	negative	No
rs12249694	ATE1|13320|AP	-0.31	2.62e-07	negative	No
rs12266067	ATE1|13320|AP	-0.31	2.62e-07	negative	No
rs4403746	ATE1|13319|AP	-0.31	2.96e-07	negative	Yes
rs10887004	ATE1|13319|AP	-0.31	2.96e-07	negative	No
rs8132726	C21orf67|60855|AT	-0.31	1.54e-07	negative	No
rs17313439	C21orf67|60855|AT	-0.31	1.75e-07	negative	Yes
rs143844142	CALML4|31356|ES	-0.31	1.21e-07	negative	No
rs35627684	CALML4|31356|ES	-0.31	2.03e-07	negative	No
rs8031309	CALML4|31356|ES	-0.31	2.03e-07	negative	No
rs11638034	CALML4|31356|ES	-0.31	2.03e-07	negative	No
rs8040317	CALML4|31356|ES	-0.31	2.03e-07	negative	No
rs8040883	CALML4|31356|ES	-0.31	2.03e-07	negative	No
rs71145144	CALML4|31356|ES	-0.31	2.03e-07	negative	No
rs11071993	CALML4|31356|ES	-0.31	2.03e-07	negative	No
rs56234729	CALML4|31356|ES	-0.31	2.03e-07	negative	No
rs55954678	CALML4|31356|ES	-0.31	2.03e-07	negative	No
rs36037680	CALML4|31356|ES	-0.31	2.03e-07	negative	No
rs8030220	CALML4|31356|ES	-0.31	2.03e-07	negative	No
rs7166850	CALML4|31356|ES	-0.31	2.03e-07	negative	Yes
rs883257	CALML4|31356|ES	-0.31	2.12e-07	negative	No
rs6494724	CALML4|31356|ES	-0.31	2.69e-07	negative	No
rs1850351	CALML4|31356|ES	-0.31	2.69e-07	negative	No
rs10431808	CALML4|31356|ES	-0.31	3.04e-07	negative	No
rs2425137	CPNE1|59205|AD	-0.31	1.26e-07	negative	Yes
rs3746410	CPNE1|59205|AD	-0.31	1.31e-07	negative	Yes
rs6058296	CPNE1|59205|AD	-0.31	1.47e-07	negative	Yes
rs6060556	CPNE1|59205|AD	-0.31	1.47e-07	negative	No
rs2425132	CPNE1|59205|AD	-0.31	1.52e-07	negative	No
rs111462490	CPNE1|59205|AD	-0.31	1.91e-07	negative	No
rs60930450	CPNE1|59205|AD	-0.31	1.92e-07	negative	No
rs61191623	CPNE1|59205|AD	-0.31	2.24e-07	negative	No
rs78084033	CPNE1|59205|AD	-0.31	2.24e-07	negative	No
rs376976442	CPNE1|59205|AD	-0.31	2.54e-07	negative	No
rs7264869	CPNE1|59205|AD	-0.31	2.93e-07	negative	No
rs6464990	MDH2|117319|ES	-0.31	1.65e-07	negative	No
rs6960598	MDH2|117319|ES	-0.31	1.89e-07	negative	No
rs6975385	MDH2|117319|ES	-0.31	1.89e-07	negative	No
rs10235738	MDH2|117319|ES	-0.31	1.89e-07	negative	No
rs6953342	MDH2|117319|ES	-0.31	1.89e-07	negative	No
rs10952842	MDH2|117319|ES	-0.31	1.89e-07	negative	No
rs6464994	MDH2|117319|ES	-0.31	1.89e-07	negative	No
rs201013441	MDH2|117319|ES	-0.31	1.89e-07	negative	No
rs17800834	RAD52|19643|ES	-0.31	1.39e-07	negative	Yes
rs11826236	RIC3|14221|AT	-0.31	1.76e-07	negative	Yes
rs4276913	ADAM15|7921|ES	0.31	2.25e-07	postive	Yes
rs34257409	ADAM15|7921|ES	0.31	2.46e-07	postive	No
rs35388680	ADAM15|7921|ES	0.31	2.79e-07	postive	No
rs149578721	ADAM15|7921|ES	0.31	2.96e-07	postive	No
rs12025371	ADAM15|7921|ES	0.31	2.96e-07	postive	No
rs11200269	ATE1|13319|AP	0.31	1.26e-07	postive	No
rs12242475	ATE1|13319|AP	0.31	1.26e-07	postive	No
rs11498944	ATE1|13319|AP	0.31	1.26e-07	postive	No
rs12267347	ATE1|13319|AP	0.31	1.26e-07	postive	No
rs12260556	ATE1|13319|AP	0.31	1.26e-07	postive	No
rs12253007	ATE1|13319|AP	0.31	1.26e-07	postive	No
rs55701321	ATE1|13319|AP	0.31	1.26e-07	postive	No
rs74318512	ATE1|13319|AP	0.31	1.26e-07	postive	No
rs12257207	ATE1|13319|AP	0.31	1.26e-07	postive	No
rs7916008	ATE1|13319|AP	0.31	1.26e-07	postive	No
rs7916380	ATE1|13319|AP	0.31	1.26e-07	postive	No
rs7920024	ATE1|13319|AP	0.31	1.26e-07	postive	No
rs28660990	ATE1|13319|AP	0.31	1.26e-07	postive	No
rs79865971	ATE1|13319|AP	0.31	1.33e-07	postive	No
rs11200268	ATE1|13319|AP	0.31	1.39e-07	postive	No
rs34971948	ATE1|13320|AP	0.31	1.42e-07	postive	No
rs77269596	ATE1|13319|AP	0.31	1.65e-07	postive	No
rs78176984	ATE1|13319|AP	0.31	1.78e-07	postive	No
rs76573813	ATE1|13319|AP	0.31	1.78e-07	postive	No
rs12246693	ATE1|13319|AP	0.31	2.06e-07	postive	No
rs12246756	ATE1|13319|AP	0.31	2.06e-07	postive	No
rs11200286	ATE1|13319|AP	0.31	2.06e-07	postive	No
rs75774019	ATE1|13319|AP	0.31	2.06e-07	postive	No
rs12248806	ATE1|13319|AP	0.31	2.06e-07	postive	No
rs12255832	ATE1|13319|AP	0.31	2.06e-07	postive	Yes
rs71966879	ATE1|13319|AP	0.31	2.06e-07	postive	No
rs12247367	ATE1|13319|AP	0.31	2.06e-07	postive	No
rs74593224	ATE1|13319|AP	0.31	2.06e-07	postive	No
rs12240306	ATE1|13319|AP	0.31	2.06e-07	postive	Yes
rs12240308	ATE1|13319|AP	0.31	2.06e-07	postive	No
rs80098803	ATE1|13319|AP	0.31	2.06e-07	postive	No
rs35171498	ATE1|13320|AP	0.31	2.08e-07	postive	No
rs12241339	ATE1|13319|AP	0.31	2.17e-07	postive	No
rs11200265	ATE1|13319|AP	0.31	2.24e-07	postive	No
rs28448726	ATE1|13319|AP	0.31	2.35e-07	postive	No
rs74570569	ATE1|13319|AP	0.31	2.35e-07	postive	No
rs138924981	ATE1|13319|AP	0.31	2.35e-07	postive	No
rs12264243	ATE1|13319|AP	0.31	2.35e-07	postive	No
rs7076727	ATE1|13319|AP	0.31	2.35e-07	postive	No
rs7076882	ATE1|13319|AP	0.31	2.35e-07	postive	No
rs7077035	ATE1|13319|AP	0.31	2.35e-07	postive	No
rs10887022	ATE1|13320|AP	0.31	2.37e-07	postive	No
rs28586586	ATE1|13319|AP	0.31	2.49e-07	postive	No
rs6585776	ATE1|13320|AP	0.31	2.53e-07	postive	Yes
rs11812208	ATE1|13319|AP	0.31	2.62e-07	postive	No
rs113313547	ATE1|13319|AP	0.31	2.62e-07	postive	No
rs77447688	ATE1|13319|AP	0.31	2.62e-07	postive	No
rs12249694	ATE1|13319|AP	0.31	2.62e-07	postive	No
rs12266067	ATE1|13319|AP	0.31	2.62e-07	postive	No
rs4403746	ATE1|13320|AP	0.31	2.96e-07	postive	Yes
rs10887004	ATE1|13320|AP	0.31	2.96e-07	postive	No
rs8132726	C21orf67|60854|AT	0.31	1.54e-07	postive	No
rs17313439	C21orf67|60854|AT	0.31	1.75e-07	postive	Yes
rs12904794	CALML4|31356|ES	0.31	2.46e-07	postive	No
rs2425071	CPNE1|59205|AD	0.31	1.62e-07	postive	Yes
rs55780799	LEMD1|91352|ES	0.31	1.26e-07	postive	No
rs56275829	LEMD1|91352|ES	0.31	1.26e-07	postive	No
rs12133217	LEMD1|91352|ES	0.31	1.68e-07	postive	Yes
rs7794454	MDH2|117319|ES	0.31	2.26e-07	postive	Yes
rs272842	P4HA2|73259|AA	0.31	1.56e-07	postive	Yes
rs10132769	PPP2R3C|27212|RI	0.31	2.12e-07	postive	No
rs12889019	PPP2R3C|27212|RI	0.31	2.12e-07	postive	No
rs56375346	RAD52|19643|ES	0.31	2.93e-07	postive	No
rs11571481	RAD52|19643|ES	0.31	2.98e-07	postive	No
rs1115364	RASSF4|11352|AA	0.31	1.29e-07	postive	No
rs1831673	RASSF4|11352|AA	0.31	1.52e-07	postive	No
rs10900154	RASSF4|11352|AA	0.31	1.65e-07	postive	No
rs4948651	RASSF4|11352|AA	0.31	1.74e-07	postive	No
rs4948652	RASSF4|11352|AA	0.31	1.96e-07	postive	No
rs4948653	RASSF4|11352|AA	0.31	1.96e-07	postive	No
rs1855112	RASSF4|11352|AA	0.31	1.96e-07	postive	No
rs1831672	RASSF4|11352|AA	0.31	1.96e-07	postive	No
rs7477309	RASSF4|11352|AA	0.31	1.96e-07	postive	No
rs1831674	RASSF4|11352|AA	0.31	2.07e-07	postive	No
rs10900156	RASSF4|11352|AA	0.31	2.52e-07	postive	Yes
rs2018728	RASSF4|11352|AA	0.31	2.68e-07	postive	Yes
rs1332627	RASSF4|11352|AA	0.31	2.68e-07	postive	No
rs7908791	RASSF4|11352|AA	0.31	2.68e-07	postive	No
rs7897976	RASSF4|11352|AA	0.31	2.68e-07	postive	No
rs7077596	RASSF4|11352|AA	0.31	2.76e-07	postive	No
rs1855113	RASSF4|11352|AA	0.31	2.76e-07	postive	No
rs979529	RASSF4|11352|AA	0.31	2.8e-07	postive	No
rs12219755	RASSF4|11352|AA	0.31	2.8e-07	postive	No
rs7913083	RASSF4|11352|AA	0.31	2.85e-07	postive	No
rs17173682	REPIN1|82242|AD	0.31	1.22e-07	postive	No
rs36069544	REPIN1|82242|AD	0.31	1.24e-07	postive	No
rs71537957	REPIN1|82242|AD	0.31	1.36e-07	postive	No
rs35435439	REPIN1|82242|AD	0.31	1.56e-07	postive	No
rs71196706	REPIN1|82242|AD	0.31	1.66e-07	postive	No
rs148654256	REPIN1|82242|AD	0.31	1.76e-07	postive	No
rs144073251	REPIN1|82242|AD	0.31	1.79e-07	postive	No
rs147010330	REPIN1|82242|AD	0.31	1.93e-07	postive	No
rs74348353	REPIN1|82242|AD	0.31	2.11e-07	postive	No
rs17173702	REPIN1|82242|AD	0.31	2.33e-07	postive	No
rs17173703	REPIN1|82242|AD	0.31	2.33e-07	postive	No
rs68107602	REPIN1|82242|AD	0.31	2.37e-07	postive	No
rs13223702	REPIN1|82242|AD	0.31	2.39e-07	postive	No
rs66688634	REPIN1|82242|AD	0.31	2.73e-07	postive	No
rs34495356	REPIN1|82242|AD	0.31	2.73e-07	postive	No
rs36035506	REPIN1|82242|AD	0.31	2.73e-07	postive	No
rs11767409	REPIN1|82242|AD	0.31	2.73e-07	postive	No
rs76741564	REPIN1|82242|AD	0.31	2.95e-07	postive	No
rs11826236	RIC3|14220|AT	0.31	1.6e-07	postive	Yes
rs12028043	ADAM15|7921|ES	0.32	8.04e-08	postive	Yes
rs4971076	ADAM15|7921|ES	0.32	8.38e-08	postive	No
rs6668815	ADAM15|7921|ES	0.32	8.38e-08	postive	No
rs4971052	ADAM15|7921|ES	0.32	8.38e-08	postive	No
rs11264334	ADAM15|7921|ES	0.32	8.38e-08	postive	No
rs4971078	ADAM15|7921|ES	0.32	8.42e-08	postive	No
rs11799962	ADAM15|7921|ES	0.32	1.05e-07	postive	No
rs11264335	ADAM15|7921|ES	0.32	1.06e-07	postive	No
rs10908458	ADAM15|7921|ES	0.32	1.07e-07	postive	No
rs7364524	ADAM15|7921|ES	0.32	1.11e-07	postive	No
rs11200277	ATE1|13319|AP	0.32	6.1e-08	postive	Yes
rs6585770	ATE1|13319|AP	0.32	1.07e-07	postive	No
rs116521083	ATE1|13319|AP	0.32	1.07e-07	postive	No
rs4589226	ATE1|13319|AP	0.32	1.07e-07	postive	No
rs34738294	ATE1|13319|AP	0.32	1.07e-07	postive	No
rs74984461	ATE1|13319|AP	0.32	1.07e-07	postive	No
rs5788522	ATE1|13319|AP	0.32	1.07e-07	postive	No
rs12258234	ATE1|13319|AP	0.32	1.07e-07	postive	No
rs11200283	ATE1|13319|AP	0.32	1.07e-07	postive	No
rs11200285	ATE1|13319|AP	0.32	1.07e-07	postive	No
rs75831447	ATE1|13319|AP	0.32	1.07e-07	postive	No
rs145827480	ATE1|13319|AP	0.32	1.07e-07	postive	No
rs79960726	ATE1|13319|AP	0.32	1.07e-07	postive	No
rs199949582	ATE1|13319|AP	0.32	1.07e-07	postive	No
rs6871350	P4HA2|73259|AA	0.32	5.75e-08	postive	Yes
rs1588263	P4HA2|73259|AA	0.32	6.96e-08	postive	No
rs799474	PPP2R3C|27212|RI	0.32	6.46e-08	postive	Yes
rs12703061	REPIN1|82242|AD	0.32	4.77e-08	postive	No
rs34311995	REPIN1|82242|AD	0.32	5.47e-08	postive	No
rs79511562	REPIN1|82242|AD	0.32	5.47e-08	postive	No
rs13238964	REPIN1|82242|AD	0.32	7.07e-08	postive	No
rs11768108	REPIN1|82242|AD	0.32	7.17e-08	postive	No
rs13307276	REPIN1|82242|AD	0.32	8.42e-08	postive	No
rs35840727	REPIN1|82242|AD	0.32	9.02e-08	postive	No
rs35635199	REPIN1|82242|AD	0.32	1.1e-07	postive	No
rs2790688	SLC39A1|7767|RI	0.32	1.13e-07	postive	No
rs4644481	ADAM15|7921|ES	0.33	2.08e-08	postive	No
rs147206915	ADAM15|7921|ES	0.33	2.23e-08	postive	No
rs11264333	ADAM15|7921|ES	0.33	2.54e-08	postive	No
rs4971079	ADAM15|7921|ES	0.33	2.76e-08	postive	Yes
rs4971077	ADAM15|7921|ES	0.33	4.29e-08	postive	No
rs7535292	ADAM15|7921|ES	0.33	4.32e-08	postive	No
rs3107152	C1orf86|90747|ES	0.33	1.94e-08	postive	No
rs3107154	C1orf86|90747|ES	0.33	1.94e-08	postive	No
rs3128291	C1orf86|90747|ES	0.33	1.94e-08	postive	Yes
rs3107146	C1orf86|90747|ES	0.33	2.03e-08	postive	No
rs3128332	C1orf86|90747|ES	0.33	2.16e-08	postive	Yes
rs6603815	C1orf86|90747|ES	0.33	2.56e-08	postive	No
rs12026349	C1orf86|90747|ES	0.33	2.75e-08	postive	Yes
rs2050729	CPNE1|59205|AD	0.33	1.9e-08	postive	Yes
rs12141590	LEMD1|91352|ES	0.33	1.98e-08	postive	No
rs77594411	LEMD1|91352|ES	0.33	1.98e-08	postive	No
rs140566229	LEMD1|91352|ES	0.33	2.24e-08	postive	No
rs138003490	LEMD1|91352|ES	0.33	2.24e-08	postive	No
rs10952308	NUB1|82368|AT	0.33	4.31e-08	postive	Yes
rs11952099	P4HA2|73259|AA	0.33	2.76e-08	postive	No
rs6863548	P4HA2|73259|AA	0.33	3.94e-08	postive	No
rs1883660	PIGV|1300|AP	0.33	3.94e-08	postive	Yes
rs67292077	REPIN1|82242|AD	0.33	2.95e-08	postive	No
rs7800196	REPIN1|82242|AD	0.33	3.03e-08	postive	Yes
rs10769880	RIC3|14221|AT	0.33	2.68e-08	postive	Yes
rs34015972	SLC39A1|7767|RI	0.33	1.71e-08	postive	No
rs11264824	SLC39A1|7767|RI	0.33	1.71e-08	postive	Yes
rs12042836	SLC39A1|7767|RI	0.33	2.35e-08	postive	No
rs9700537	SLC39A1|7767|RI	0.33	2.35e-08	postive	No
rs61805529	SLC39A1|7767|RI	0.33	3.36e-08	postive	No
rs11671477	ZNF544|52425|AT	0.33	3.59e-08	postive	Yes
rs9297	ADAM15|7921|ES	0.34	1.35e-08	postive	Yes
rs12904	ADAM15|7921|ES	0.34	1.35e-08	postive	No
rs3128336	C1orf86|90747|ES	0.34	1.53e-08	postive	No
rs377659231	LEMD1|91352|ES	0.34	1.42e-08	postive	No
rs7778047	NUB1|82369|AT	0.34	1.12e-08	postive	Yes
rs10215283	NUB1|82368|AT	0.34	1.25e-08	postive	Yes
rs4652910	OSCP1|1777|AT	0.34	7.63e-09	postive	No
rs16822798	OSCP1|1778|AT	0.34	8.88e-09	postive	No
rs373613455	OSCP1|1777|AT	0.34	1.08e-08	postive	No
rs4653185	OSCP1|1777|AT	0.34	1.08e-08	postive	No
rs61770988	OSCP1|1777|AT	0.34	1.08e-08	postive	No
rs11263879	OSCP1|1777|AT	0.34	1.29e-08	postive	No
rs11263880	OSCP1|1777|AT	0.34	1.29e-08	postive	No
rs11263881	OSCP1|1777|AT	0.34	1.29e-08	postive	No
rs11263882	OSCP1|1777|AT	0.34	1.29e-08	postive	No
rs11263883	OSCP1|1777|AT	0.34	1.29e-08	postive	No
rs56690092	OSCP1|1777|AT	0.34	1.29e-08	postive	No
rs61465642	OSCP1|1777|AT	0.34	1.29e-08	postive	No
rs59196275	OSCP1|1777|AT	0.34	1.29e-08	postive	No
rs56755250	OSCP1|1777|AT	0.34	1.29e-08	postive	No
rs16822801	OSCP1|1777|AT	0.34	1.29e-08	postive	Yes
rs6425985	OSCP1|1777|AT	0.34	1.29e-08	postive	No
rs6684524	OSCP1|1777|AT	0.34	1.29e-08	postive	No
rs12239066	OSCP1|1777|AT	0.34	1.29e-08	postive	No
rs162908	P4HA2|73259|AA	0.34	6.22e-09	postive	No
rs6867282	P4HA2|73259|AA	0.34	8.68e-09	postive	No
rs334902	P4HA2|73259|AA	0.34	9.52e-09	postive	No
rs6890009	P4HA2|73259|AA	0.34	1.14e-08	postive	Yes
rs2136187	P4HA2|73259|AA	0.34	1.41e-08	postive	No
rs2136186	P4HA2|73259|AA	0.34	1.44e-08	postive	No
rs144582418	PIGV|1300|AP	0.34	6.32e-09	postive	No
rs12742519	PIGV|1300|AP	0.34	6.32e-09	postive	No
rs7146682	PPP2R3C|27212|RI	0.34	8.6e-09	postive	No
rs10147080	PPP2R3C|27212|RI	0.34	9.3e-09	postive	Yes
rs67651384	RIC3|14221|AT	0.34	6.26e-09	postive	No
rs16936374	RIC3|14221|AT	0.34	1.44e-08	postive	Yes
rs2072704	SLC39A1|7767|RI	0.34	5.9e-09	postive	Yes
rs12023578	SLC39A1|7767|RI	0.34	6.58e-09	postive	No
rs12033532	SLC39A1|7767|RI	0.34	7.04e-09	postive	Yes
rs34579266	SLC39A1|7767|RI	0.34	7.05e-09	postive	No
rs35170146	SLC39A1|7767|RI	0.34	7.05e-09	postive	No
rs34665499	SLC39A1|7767|RI	0.34	7.78e-09	postive	No
rs61804837	SLC39A1|7767|RI	0.34	8.42e-09	postive	No
rs12045838	SLC39A1|7767|RI	0.34	8.45e-09	postive	No
rs12044455	SLC39A1|7767|RI	0.34	8.52e-09	postive	No
rs61804838	SLC39A1|7767|RI	0.34	8.91e-09	postive	No
rs33998934	SLC39A1|7767|RI	0.34	8.91e-09	postive	No
rs61804839	SLC39A1|7767|RI	0.34	8.91e-09	postive	No
rs12039936	SLC39A1|7767|RI	0.34	8.91e-09	postive	No
rs376836562	SLC39A1|7767|RI	0.34	9.62e-09	postive	No
rs12043354	SLC39A1|7767|RI	0.34	9.81e-09	postive	Yes
rs12032520	SLC39A1|7767|RI	0.34	9.99e-09	postive	No
rs9427246	SLC39A1|7767|RI	0.34	1.06e-08	postive	No
rs2297895	SLC39A1|7767|RI	0.34	1.16e-08	postive	No
rs12032227	SLC39A1|7767|RI	0.34	1.19e-08	postive	No
rs61805526	SLC39A1|7767|RI	0.34	1.19e-08	postive	No
rs2241714	ATP5SL|50073|ES	0.35	2.24e-09	postive	Yes
rs112030491	ATP5SL|50073|ES	0.35	3.64e-09	postive	No
rs7402649	CALML4|31356|ES	0.35	4.49e-09	postive	No
rs12912276	CALML4|31356|ES	0.35	5.26e-09	postive	Yes
rs143927182	LEMD1|91352|ES	0.35	3.92e-09	postive	No
rs394259	NUB1|82368|AT	0.35	1.89e-09	postive	Yes
rs439218	NUB1|82368|AT	0.35	2.18e-09	postive	No
rs379931	NUB1|82368|AT	0.35	3.25e-09	postive	Yes
rs7795959	NUB1|82369|AT	0.35	3.87e-09	postive	Yes
rs6679885	OSCP1|1777|AT	0.35	3.7e-09	postive	No
rs4705927	P4HA2|73259|AA	0.35	2.06e-09	postive	No
rs4705931	P4HA2|73259|AA	0.35	2.5e-09	postive	No
rs3763112	P4HA2|73259|AA	0.35	4.49e-09	postive	Yes
rs3107126	C1orf86|90747|ES	0.36	1.61e-09	postive	Yes
rs6060526	CPNE1|59205|AD	0.36	1.23e-09	postive	No
rs421635	NUB1|82368|AT	0.36	8.94e-10	postive	Yes
rs414168	NUB1|82368|AT	0.36	1.01e-09	postive	No
rs3007217	OSCP1|1777|AT	0.36	7.82e-10	postive	Yes
rs3007216	OSCP1|1777|AT	0.36	1.16e-09	postive	No
rs2897096	P4HA2|73259|AA	0.36	8.01e-10	postive	No
rs112300250	P4HA2|73259|AA	0.36	8.48e-10	postive	No
rs74993771	P4HA2|73259|AA	0.36	1.11e-09	postive	No
rs28472559	P4HA2|73259|AA	0.36	1.13e-09	postive	No
rs6149247	P4HA2|73259|AA	0.36	1.13e-09	postive	No
rs2171247	P4HA2|73259|AA	0.36	1.44e-09	postive	No
rs7079700	RASSF4|11352|AA	0.36	9.49e-10	postive	Yes
rs10908454	ADAM15|7921|ES	0.37	4.11e-10	postive	No
rs11200271	ATE1|13320|AP	0.37	2.02e-10	postive	No
rs10788226	ATE1|13320|AP	0.37	2.39e-10	postive	Yes
rs11351821	ATE1|13320|AP	0.37	2.39e-10	postive	No
rs2420974	ATE1|13320|AP	0.37	3e-10	postive	No
rs6119646	CPNE1|59205|AD	0.37	2.96e-10	postive	No
rs6060582	CPNE1|59205|AD	0.37	3.09e-10	postive	No
rs6058288	CPNE1|59205|AD	0.37	3.26e-10	postive	No
rs375192	NUB1|82368|AT	0.37	2.64e-10	postive	No
rs400256	NUB1|82368|AT	0.37	3.55e-10	postive	No
rs411296	NUB1|82368|AT	0.37	3.86e-10	postive	No
rs6662907	OSCP1|1777|AT	0.37	3.41e-10	postive	No
rs16822888	OSCP1|1778|AT	0.37	4.35e-10	postive	Yes
rs7736284	P4HA2|73259|AA	0.37	1.87e-10	postive	No
rs715285	P4HA2|73259|AA	0.37	2.45e-10	postive	No
rs4330455	P4HA2|73259|AA	0.37	5.29e-10	postive	No
rs3753072	PIGP|60540|AP	0.37	3.37e-10	postive	No
rs2179890	PPP2R3C|27212|RI	0.37	5.54e-10	postive	No
rs11264306	ADAM15|7921|ES	0.38	9.18e-11	postive	No
rs11264307	ADAM15|7921|ES	0.38	1.52e-10	postive	No
rs12047986	ADAM15|7921|ES	0.38	1.56e-10	postive	No
rs11167273	CPNE1|59205|AD	0.38	1.11e-10	postive	No
rs2425125	CPNE1|59205|AD	0.38	1.78e-10	postive	No
rs406308	NUB1|82368|AT	0.38	1.42e-10	postive	No
rs78950058	OSCP1|1777|AT	0.38	1.05e-10	postive	No
rs61771050	OSCP1|1777|AT	0.38	1.1e-10	postive	No
rs57413616	OSCP1|1777|AT	0.38	1.1e-10	postive	No
rs16822829	OSCP1|1777|AT	0.38	1.14e-10	postive	No
rs871469	OSCP1|1777|AT	0.38	1.41e-10	postive	No
rs3931588	OSCP1|1777|AT	0.38	1.72e-10	postive	No
rs12039316	ADAM15|7921|ES	0.39	1.58e-11	postive	No
rs7367207	ADAM15|7921|ES	0.39	1.99e-11	postive	Yes
rs4361977	ADAM15|7921|ES	0.39	4.96e-11	postive	No
rs10887033	ATE1|13320|AP	0.39	2.34e-11	postive	Yes
rs11200288	ATE1|13320|AP	0.39	3.18e-11	postive	No
rs10887029	ATE1|13320|AP	0.39	4.19e-11	postive	No
rs8038170	CALML4|31356|ES	0.39	3.8e-11	postive	No
rs61771041	OSCP1|1777|AT	0.39	2.36e-11	postive	No
rs59657909	P4HA2|73259|AA	0.39	1.54e-11	postive	No
rs55633655	P4HA2|73259|AA	0.39	1.54e-11	postive	No
rs10463892	P4HA2|73259|AA	0.39	1.54e-11	postive	No
rs58835386	P4HA2|73259|AA	0.39	2.86e-11	postive	No
rs11264322	ADAM15|7921|ES	0.4	4.69e-12	postive	No
rs4303067	ADAM15|7921|ES	0.4	5.18e-12	postive	No
rs11264321	ADAM15|7921|ES	0.4	6.08e-12	postive	No
rs7367897	ADAM15|7921|ES	0.4	1.2e-11	postive	No
rs8106934	ATP5SL|50073|ES	0.4	9.45e-12	postive	No
rs55826925	ATP5SL|50073|ES	0.4	9.5e-12	postive	No
rs10076701	P4HA2|73259|AA	0.4	5.91e-12	postive	Yes
rs11264314	ADAM15|7921|ES	0.41	1.11e-12	postive	No
rs7366355	ADAM15|7921|ES	0.41	1.17e-12	postive	No
rs11264313	ADAM15|7921|ES	0.41	1.3e-12	postive	No
rs11264319	ADAM15|7921|ES	0.41	1.32e-12	postive	No
rs11581730	ADAM15|7921|ES	0.41	1.75e-12	postive	No
rs7548955	ADAM15|7921|ES	0.41	1.75e-12	postive	Yes
rs7546746	ADAM15|7921|ES	0.41	1.75e-12	postive	No
rs6427158	ADAM15|7921|ES	0.41	2.1e-12	postive	No
rs11264312	ADAM15|7921|ES	0.41	2.1e-12	postive	No
rs4625273	ADAM15|7921|ES	0.41	2.1e-12	postive	No
rs6693477	ADAM15|7921|ES	0.41	2.95e-12	postive	Yes
rs10796938	ADAM15|7921|ES	0.41	3.02e-12	postive	No
rs7365544	ADAM15|7921|ES	0.41	3.22e-12	postive	No
rs56112907	ADAM15|7921|ES	0.41	3.22e-12	postive	No
rs57742792	ADAM15|7921|ES	0.41	3.48e-12	postive	No
rs3918000	OSCP1|1777|AT	0.41	1.64e-12	postive	No
rs6722	REPIN1|82242|AD	0.41	1.06e-12	postive	Yes
rs1051764	REPIN1|82242|AD	0.41	1.08e-12	postive	No
rs3757425	REPIN1|82242|AD	0.41	1.27e-12	postive	No
rs3757424	REPIN1|82242|AD	0.41	1.27e-12	postive	No
rs1983441	REPIN1|82242|AD	0.41	1.99e-12	postive	No
rs11583762	ADAM15|7921|ES	0.42	6.81e-13	postive	No
rs7364869	ADAM15|7921|ES	0.42	7.6e-13	postive	No
rs298609	FAM49B|85160|ES	0.42	5.14e-13	postive	Yes
rs3918003	OSCP1|1777|AT	0.42	8.67e-13	postive	Yes
rs2089855	P4HA2|73259|AA	0.42	7.64e-13	postive	Yes
rs3735166	REPIN1|82242|AD	0.42	4.17e-13	postive	No
rs3735165	REPIN1|82242|AD	0.42	8.17e-13	postive	Yes
rs298610	FAM49B|85160|ES	0.43	7.17e-14	postive	No
rs298607	FAM49B|85160|ES	0.43	2.51e-13	postive	No
rs438877	FAM49B|85160|ES	0.43	2.51e-13	postive	No
rs436414	NUB1|82368|AT	0.43	7.1e-14	postive	No
rs367191	NUB1|82369|AT	0.43	1.12e-13	postive	Yes
rs10887025	ATE1|13320|AP	0.44	2.85e-14	postive	No
rs298619	FAM49B|85160|ES	0.44	2.09e-14	postive	No
rs423915	FAM49B|85160|ES	0.44	2.83e-14	postive	No
rs1979477	FAM49B|85160|ES	0.44	3.13e-14	postive	No
rs298618	FAM49B|85160|ES	0.44	3.38e-14	postive	Yes
rs3834371	FAM49B|85160|ES	0.44	5.5e-14	postive	No
rs3806289	OSCP1|1777|AT	0.44	1.99e-14	postive	Yes
rs10749436	ATE1|13320|AP	0.45	1.26e-14	postive	No
rs412941	FAM49B|85160|ES	0.45	3.02e-15	postive	Yes
rs389604	FAM49B|85160|ES	0.45	3.02e-15	postive	No
rs298611	FAM49B|85160|ES	0.45	7.13e-15	postive	No
rs167239	FAM49B|85160|ES	0.45	7.13e-15	postive	No
rs58115588	OSCP1|1777|AT	0.45	4.45e-15	postive	No
rs12521097	P4HA2|73259|AA	0.45	8.46e-15	postive	Yes
rs78129710	PIGV|1300|AP	0.45	4.81e-15	postive	No
rs2663618	FAM49B|85160|ES	0.46	2.76e-15	postive	No
rs431281	NUB1|82368|AT	0.46	1.04e-15	postive	No
rs391303	NUB1|82368|AT	0.46	1.5e-15	postive	No
rs386223	NUB1|82369|AT	0.46	2.23e-15	postive	Yes
rs8133274	PIGP|60540|AP	0.46	7.02e-16	postive	Yes
rs2663613	FAM49B|85160|ES	0.47	2.27e-16	postive	No
rs408091	NUB1|82368|AT	0.47	2.04e-16	postive	No
rs13234689	NUB1|82368|AT	0.47	4.89e-16	postive	Yes
rs72793280	P4HA2|73259|AA	0.47	1.82e-16	postive	No
rs72793278	P4HA2|73259|AA	0.47	2.89e-16	postive	No
rs4705926	P4HA2|73259|AA	0.47	2.89e-16	postive	No
rs10058655	P4HA2|73259|AA	0.47	3.54e-16	postive	No
rs4705849	P4HA2|73259|AA	0.47	3.83e-16	postive	No
rs2032089	PIGP|60540|AP	0.47	1.2e-16	postive	No
rs4817850	PIGP|60540|AP	0.47	1.47e-16	postive	No
rs8126889	PIGP|60540|AP	0.47	1.47e-16	postive	No
rs9680283	PIGP|60540|AP	0.47	1.47e-16	postive	No
rs2249828	PIGP|60540|AP	0.47	2.21e-16	postive	Yes
rs11701388	PIGP|60540|AP	0.47	3.31e-16	postive	No
rs11701575	PIGP|60540|AP	0.47	3.31e-16	postive	No
rs298617	FAM49B|85160|ES	0.48	4.24e-17	postive	No
rs6863213	P4HA2|73259|AA	0.48	2.87e-17	postive	No
rs112688207	P4HA2|73259|AA	0.48	3.91e-17	postive	No
rs113823725	P4HA2|73259|AA	0.48	5.3e-17	postive	No
rs111547866	P4HA2|73259|AA	0.48	6.54e-17	postive	No
rs11949055	P4HA2|73259|AA	0.48	1.1e-16	postive	No
rs62223590	PIGP|60540|AP	0.48	3.18e-17	postive	No
rs4817848	PIGP|60540|AP	0.48	5.11e-17	postive	No
rs450947	NUB1|82368|AT	0.49	6e-18	postive	Yes
rs365741	NUB1|82368|AT	0.49	1.2e-17	postive	Yes
rs35388762	P4HA2|73259|AA	0.49	7.74e-18	postive	No
rs72793283	P4HA2|73259|AA	0.49	2.05e-17	postive	No
rs11955347	P4HA2|73259|AA	0.49	2.05e-17	postive	No
rs3819262	PIGP|60540|AP	0.49	5.49e-18	postive	No
rs1473807	PIGP|60540|AP	0.49	7.14e-18	postive	No
rs6517403	PIGP|60540|AP	0.49	7.14e-18	postive	No
rs146112646	PIGP|60540|AP	0.49	7.14e-18	postive	No
rs9680298	PIGP|60540|AP	0.49	7.14e-18	postive	No
rs9680286	PIGP|60540|AP	0.49	7.14e-18	postive	No
rs8131246	PIGP|60540|AP	0.49	1.53e-17	postive	No
rs7280542	PIGP|60540|AP	0.49	1.89e-17	postive	No
rs7159324	PPP2R3C|27212|RI	0.49	1.2e-17	postive	Yes
rs857233	FAM49B|85160|ES	0.5	1.09e-18	postive	Yes
rs438559	NUB1|82369|AT	0.5	9.63e-19	postive	Yes
rs2835610	PIGP|60540|AP	0.5	2.05e-18	postive	No
rs56342756	PIGP|60540|AP	0.5	3.41e-18	postive	No
rs8130549	PIGP|60540|AP	0.5	3.57e-18	postive	No
rs2154535	PIGP|60540|AP	0.5	3.57e-18	postive	No
rs16823045	OSCP1|1777|AT	0.51	5.21e-19	postive	No
rs16823046	OSCP1|1777|AT	0.51	5.21e-19	postive	No
rs3844312	P4HA2|73259|AA	0.51	2.03e-19	postive	No
rs7855	SOD2|78304|RI	0.51	1.31e-19	postive	Yes
rs386956	NUB1|82368|AT	0.52	2.7e-20	postive	Yes
rs116707716	OSCP1|1777|AT	0.52	1.61e-20	postive	No
rs78467995	OSCP1|1777|AT	0.52	2.47e-20	postive	No
rs7701414	P4HA2|73259|AA	0.52	6.08e-20	postive	Yes
rs2252402	PIGP|60540|AP	0.52	3.89e-20	postive	Yes
rs2241713	ATP5SL|50073|ES	0.53	9.69e-21	postive	Yes
rs1003721	PIGP|60540|AP	0.53	2.5e-21	postive	Yes
rs8130971	PIGP|60540|AP	0.53	4.17e-21	postive	No
rs8130230	PIGP|60540|AP	0.53	4.17e-21	postive	No
rs71198850	PIGP|60540|AP	0.53	4.17e-21	postive	No
rs1003719	PIGP|60540|AP	0.53	4.17e-21	postive	No
rs2154536	PIGP|60540|AP	0.53	8.77e-21	postive	No
rs2835608	PIGP|60540|AP	0.53	8.77e-21	postive	No
rs2835607	PIGP|60540|AP	0.53	9.3e-21	postive	No
rs11083616	ATP5SL|50073|ES	0.54	1.56e-21	postive	Yes
rs367567	NUB1|82368|AT	0.54	2.62e-22	postive	Yes
rs74428406	OSCP1|1777|AT	0.54	9.95e-22	postive	No
rs142003566	OSCP1|1777|AT	0.54	9.95e-22	postive	No
rs10493072	OSCP1|1777|AT	0.54	9.95e-22	postive	Yes
rs2835599	PIGP|60540|AP	0.54	2.8e-22	postive	No
rs4411798	PIGP|60540|AP	0.54	4.16e-22	postive	No
rs1155786	PIGP|60540|AP	0.54	5.17e-22	postive	No
rs371057849	PIGP|60540|AP	0.55	6.65e-23	postive	No
rs3787780	PIGP|60540|AP	0.55	6.9e-23	postive	No
rs3827191	PIGP|60540|AP	0.55	6.9e-23	postive	No
rs9979811	PIGP|60540|AP	0.55	6.9e-23	postive	No
rs13046924	PIGP|60540|AP	0.55	6.9e-23	postive	No
rs9977314	PIGP|60540|AP	0.55	6.9e-23	postive	No
rs9974374	PIGP|60540|AP	0.55	6.9e-23	postive	No
rs147094877	PIGP|60540|AP	0.55	9.7e-23	postive	No
rs10887024	ATE1|13320|AP	0.56	3.21e-24	postive	Yes
rs34615228	PIGP|60540|AP	0.56	3.01e-24	postive	No
rs11088381	PIGP|60540|AP	0.56	3.2e-24	postive	No
rs62223589	PIGP|60540|AP	0.56	3.41e-24	postive	No
rs2835586	PIGP|60540|AP	0.56	4.78e-24	postive	No
rs2835587	PIGP|60540|AP	0.56	4.78e-24	postive	No
rs9984861	PIGP|60540|AP	0.56	4.78e-24	postive	No
rs9984911	PIGP|60540|AP	0.56	4.78e-24	postive	No
rs2835588	PIGP|60540|AP	0.56	5.58e-24	postive	No
rs3787782	PIGP|60540|AP	0.56	5.58e-24	postive	No
rs3787783	PIGP|60540|AP	0.56	5.58e-24	postive	No
rs2835589	PIGP|60540|AP	0.56	5.58e-24	postive	No
rs2835590	PIGP|60540|AP	0.56	5.58e-24	postive	No
rs3787786	PIGP|60540|AP	0.56	5.58e-24	postive	No
rs3787787	PIGP|60540|AP	0.56	5.58e-24	postive	No
rs2835592	PIGP|60540|AP	0.56	5.58e-24	postive	No
rs13050757	PIGP|60540|AP	0.56	5.58e-24	postive	No
rs2835593	PIGP|60540|AP	0.56	5.58e-24	postive	No
rs2835594	PIGP|60540|AP	0.56	5.58e-24	postive	No
rs2835595	PIGP|60540|AP	0.56	5.58e-24	postive	No
rs2835597	PIGP|60540|AP	0.56	5.58e-24	postive	No
rs2835598	PIGP|60540|AP	0.56	5.58e-24	postive	No
rs2006941	PIGP|60540|AP	0.56	5.58e-24	postive	No
rs2835600	PIGP|60540|AP	0.56	5.58e-24	postive	No
rs2835602	PIGP|60540|AP	0.56	5.58e-24	postive	No
rs7277657	PIGP|60540|AP	0.56	5.58e-24	postive	No
rs4817849	PIGP|60540|AP	0.56	5.58e-24	postive	No
rs11911508	PIGP|60540|AP	0.56	5.58e-24	postive	No
rs10665698	PIGP|60540|AP	0.56	5.58e-24	postive	No
rs68084341	PIGP|60540|AP	0.56	5.58e-24	postive	No
rs34273703	PIGP|60540|AP	0.56	5.58e-24	postive	No
rs59637309	PIGP|60540|AP	0.56	5.58e-24	postive	No
rs8130846	PIGP|60540|AP	0.56	5.58e-24	postive	No
rs8127182	PIGP|60540|AP	0.56	5.58e-24	postive	No
rs117771271	PIGP|60540|AP	0.56	5.58e-24	postive	No
rs150259029	PIGP|60540|AP	0.56	5.58e-24	postive	No
rs7278080	PIGP|60540|AP	0.56	5.75e-24	postive	No
rs189724404	PIGP|60540|AP	0.56	5.84e-24	postive	No
rs2835584	PIGP|60540|AP	0.56	6.99e-24	postive	No
rs2251161	PIGP|60540|AP	0.56	1.24e-23	postive	No
rs2187101	PIGP|60540|AP	0.56	1.27e-23	postive	No
rs7276917	PIGP|60540|AP	0.56	1.28e-23	postive	No
rs9981706	PIGP|60540|AP	0.56	1.28e-23	postive	No
rs9981207	PIGP|60540|AP	0.56	1.28e-23	postive	No
rs9981136	PIGP|60540|AP	0.56	1.28e-23	postive	No
rs9981226	PIGP|60540|AP	0.56	1.28e-23	postive	No
rs4816560	PIGP|60540|AP	0.56	1.3e-23	postive	No
rs33918132	PIGP|60540|AP	0.56	1.73e-23	postive	No
rs5843791	PIGP|60540|AP	0.56	2.06e-23	postive	No
rs9977602	PIGP|60540|AP	0.56	2.19e-23	postive	No
rs1543748	PIGP|60540|AP	0.56	2.25e-23	postive	No
rs1543749	PIGP|60540|AP	0.56	2.25e-23	postive	No
rs1543750	PIGP|60540|AP	0.56	2.25e-23	postive	No
rs4817843	PIGP|60540|AP	0.56	2.25e-23	postive	No
rs4817845	PIGP|60540|AP	0.56	2.25e-23	postive	No
rs6517402	PIGP|60540|AP	0.56	2.25e-23	postive	No
rs8133549	PIGP|60540|AP	0.56	2.25e-23	postive	No
rs1155785	PIGP|60540|AP	0.56	2.25e-23	postive	No
rs1155787	PIGP|60540|AP	0.56	2.25e-23	postive	No
rs60447195	PIGP|60540|AP	0.56	2.25e-23	postive	No
rs1015549	PIGP|60540|AP	0.56	2.25e-23	postive	No
rs1015551	PIGP|60540|AP	0.56	2.25e-23	postive	No
rs7280371	PIGP|60540|AP	0.56	2.25e-23	postive	No
rs9975361	PIGP|60540|AP	0.56	2.25e-23	postive	No
rs61701101	PIGP|60540|AP	0.56	2.25e-23	postive	No
rs7275582	PIGP|60540|AP	0.56	2.32e-23	postive	No
rs141824254	PIGP|60540|AP	0.56	2.38e-23	postive	No
rs452310	NUB1|82368|AT	0.57	3.47e-25	postive	Yes
rs10154032	PIGP|60540|AP	0.57	7.32e-25	postive	No
rs10154036	PIGP|60540|AP	0.57	7.32e-25	postive	No
rs9976621	PIGP|60540|AP	0.57	7.32e-25	postive	No
rs9977232	PIGP|60540|AP	0.57	7.32e-25	postive	No
rs11701556	PIGP|60540|AP	0.57	7.32e-25	postive	No
rs2835574	PIGP|60540|AP	0.57	7.32e-25	postive	No
rs2835575	PIGP|60540|AP	0.57	7.32e-25	postive	No
rs4572679	PIGP|60540|AP	0.57	9.47e-25	postive	No
rs3753073	PIGP|60540|AP	0.57	9.91e-25	postive	No
rs201455145	PIGP|60540|AP	0.57	1.82e-24	postive	No
rs8131234	PIGP|60540|AP	0.57	1.85e-24	postive	No
rs34528778	PIGP|60540|AP	0.57	1.85e-24	postive	No
rs4399800	PIGP|60540|AP	0.57	1.85e-24	postive	No
rs2040341	PIGP|60540|AP	0.57	1.85e-24	postive	No
rs7277150	PIGP|60540|AP	0.57	1.85e-24	postive	No
rs2835605	PIGP|60540|AP	0.57	1.85e-24	postive	No
rs2835576	PIGP|60540|AP	0.57	2.29e-24	postive	No
rs2835577	PIGP|60540|AP	0.57	2.29e-24	postive	No
rs2835578	PIGP|60540|AP	0.57	2.29e-24	postive	Yes
rs2835579	PIGP|60540|AP	0.57	2.29e-24	postive	No
rs2835582	PIGP|60540|AP	0.57	2.29e-24	postive	No
rs2835585	PIGP|60540|AP	0.57	2.29e-24	postive	No
rs405281	NUB1|82369|AT	0.58	2.62e-25	postive	Yes
rs2835606	PIGP|60540|AP	0.58	2.83e-26	postive	Yes
rs73201942	PIGP|60540|AP	0.58	3.71e-26	postive	No
rs13050226	PIGP|60540|AP	0.58	3.98e-26	postive	No
rs28666643	PIGP|60540|AP	0.58	1.02e-25	postive	No
rs71328551	PIGP|60540|AP	0.58	1.36e-25	postive	No
rs9974486	PIGP|60540|AP	0.58	1.36e-25	postive	No
rs9974798	PIGP|60540|AP	0.58	1.36e-25	postive	No
rs6517404	PIGP|60540|AP	0.58	1.57e-25	postive	No
rs2156076	PIGP|60540|AP	0.58	2.36e-25	postive	No
rs8127148	PIGP|60540|AP	0.58	2.49e-25	postive	No
rs1793870	PIGP|60540|AP	0.58	2.54e-25	postive	No
rs13346603	ATP5SL|50073|ES	0.8	9.94e-63	postive	Yes
rs67047091	ATP5SL|50073|ES	0.81	1.04e-64	postive	No
rs17318666	ATP5SL|50073|ES	0.81	1.04e-64	postive	No
rs2231940	ATP5SL|50073|ES	0.81	3.16e-64	postive	Yes
rs3810175	ATP5SL|50073|ES	0.81	3.83e-64	postive	No
rs10409485	ATP5SL|50073|ES	0.82	2e-68	postive	Yes
rs1473248	ATP5SL|50073|ES	0.82	4.98e-68	postive	No
rs2304242	ATP5SL|50073|ES	0.82	4.13e-66	postive	No
rs11880539	ATP5SL|50073|ES	0.83	2.24e-71	postive	Yes
rs2304243	ATP5SL|50073|ES	0.84	4.76e-75	postive	Yes
rs9304593	ATP5SL|50073|ES	0.84	4.76e-75	postive	Yes
rs67143065	ATP5SL|50073|ES	0.84	4.76e-75	postive	No
rs60781668	ATP5SL|50073|ES	0.84	4.76e-75	postive	No
rs10432268	ATP5SL|50073|ES	0.84	9.8e-75	postive	No
rs13344547	ATP5SL|50073|ES	0.84	1.2e-73	postive	Yes
rs13344563	ATP5SL|50073|ES	0.84	1.2e-73	postive	No
rs4803465	ATP5SL|50073|ES	0.84	6.8e-73	postive	No
rs1043413	ATP5SL|50073|ES	0.85	2.97e-76	postive	No
rs55986560	ATP5SL|50073|ES	0.85	2.17e-75	postive	No
rs58961854	ATP5SL|50073|ES	0.85	2.17e-75	postive	No
rs16975238	ATP5SL|50073|ES	0.85	2.46e-75	postive	No
