# Supplementary material for: Comprehensive analysis of prognosis-related alternative splicing events in ovarian cancer
Source: RNA Biol. 2022 Aug 18;19(1):1007–18. doi: 10.1080/15476286.2022.2113148 (PMC9397453; doi:10.1080/15476286.2022.2113148)
Supplement: Supplemental Material [file KRNB_A_2113148_SM9856.zip › Table 6.xls]

## Sheet: Sheet1
Supplementary Table S6. Survival analysis of immune cells
Cell types	pvalue
Monocytes	0.000141591
Neutrophils	0.00110322
Plasma cells	0.00113457
T cells CD4 memory resting	0.00163192
T cells follicular helper	0.00836185
Macrophages M0	0.0102318
Mast cells activated	0.0127934
B cells naive	0.0147253
T cells regulatory (Tregs)	0.0233254
Macrophages M1	0.03672
Mast cells resting	0.0408547
T cells CD8	0.10707
T cells CD4 memory activated	0.112962
Macrophages M2	0.186758
Dendritic cells resting	0.215967
Dendritic cells activated	0.33737
NK cells activated	0.47004
